# Supplementary material for: Extrinsically microporous polymer membranes derived from thermally cross-linked perfluorinated aryl-ether-free polymers for gas separation
Source: Nat Commun. 2025 Aug 5;16:7143. doi: 10.1038/s41467-025-62372-y (PMC12325600; doi:10.1038/s41467-025-62372-y)
Supplement: Supplementary file 6 — Source Data [file 41467_2025_62372_MOESM6_ESM.xlsx]

## Sheet: Fig.2a
Note	TGA curves and the first derivative of TG for pTPTFA and pTPPFA
Long Name	Temperature	Residual Weight	Derivative	Temperature	Residual Weight	Derivative
Units	°C	%	%/°C	°C	%	%/°C
Comments	pTPPFA			pTPTFA
	300.134	99.5279	-0.01606	300.07	100	-0.016
	300.334	99.5189	-0.0161	300.15	99.999	-0.01601
	300.534	99.5187	-0.01614	300.24	99.9969	-0.01602
	300.734	99.519	-0.01617	300.32	99.9959	-0.01602
	300.934	99.5092	-0.01621	300.4	99.9939	-0.01603
	301.134	99.5089	-0.01625	300.49	99.9929	-0.01607
	301.334	99.5095	-0.01629	300.57	99.9918	-0.01611
	301.534	99.5098	-0.01633	300.65	99.9898	-0.01616
	301.734	99.5002	-0.01638	300.74	99.9888	-0.01613
	301.934	99.5002	-0.01643	300.82	99.9878	-0.0161
	302.134	99.5002	-0.01648	300.9	99.9857	-0.01606
	302.334	99.4992	-0.01653	300.99	99.9847	-0.01609
	302.534	99.491	-0.01658	301.07	99.9837	-0.01618
	302.734	99.4909	-0.01663	301.15	99.9817	-0.01622
	302.934	99.4819	-0.01668	301.23	99.9806	-0.01626
	303.134	99.4817	-0.01672	301.32	99.9796	-0.01619
	303.334	99.4821	-0.01676	301.4	99.9786	-0.01611
	303.534	99.4723	-0.01679	301.48	99.9766	-0.01608
	303.734	99.4634	-0.01682	301.57	99.9755	-0.01606
	303.934	99.4631	-0.01687	301.65	99.9745	-0.01611
	304.134	99.4542	-0.01692	301.73	99.9725	-0.01608
	304.334	99.454	-0.017	301.82	99.9715	-0.01599
	304.534	99.4538	-0.01708	301.9	99.9704	-0.01592
	304.734	99.4449	-0.01716	301.98	99.9684	-0.01584
	304.934	99.4447	-0.01723	302.07	99.9674	-0.01579
	305.134	99.4452	-0.0173	302.15	99.9664	-0.01577
	305.334	99.4352	-0.01736	302.23	99.9643	-0.01574
	305.534	99.4265	-0.01743	302.32	99.9633	-0.01574
	305.734	99.4262	-0.01749	302.4	99.9623	-0.01574
	305.934	99.4268	-0.01755	302.48	99.9613	-0.0157
	306.134	99.4169	-0.01762	302.57	99.9592	-0.01569
	306.334	99.4169	-0.01769	302.65	99.9582	-0.0157
	306.534	99.4142	-0.01776	302.73	99.9572	-0.01568
	306.734	99.4077	-0.01783	302.82	99.9552	-0.01564
	306.934	99.4075	-0.0179	302.9	99.9541	-0.01564
	307.134	99.3987	-0.01796	302.98	99.9531	-0.01566
	307.334	99.3882	-0.01802	303.07	99.9521	-0.01566
	307.534	99.3892	-0.01808	303.15	99.9501	-0.01559
	307.734	99.389	-0.01812	303.23	99.949	-0.01549
	307.934	99.3801	-0.01817	303.32	99.948	-0.0154
	308.134	99.3902	-0.01822	303.4	99.947	-0.01535
	308.334	99.3789	-0.01828	303.48	99.945	-0.01532
	308.534	99.38	-0.01835	303.57	99.9439	-0.01529
	308.734	99.3696	-0.01841	303.65	99.9429	-0.01529
	308.934	99.3709	-0.01847	303.73	99.9409	-0.01526
	309.134	99.3694	-0.01853	303.82	99.9399	-0.01521
	309.334	99.3671	-0.01858	303.9	99.9388	-0.01516
	309.534	99.3614	-0.01862	303.98	99.9378	-0.01517
	309.734	99.3576	-0.01866	304.07	99.9358	-0.01521
	309.934	99.3522	-0.01869	304.15	99.9348	-0.01527
	310.134	99.353	-0.01872	304.23	99.9337	-0.01533
	310.334	99.3428	-0.01875	304.32	99.9327	-0.01536
	310.534	99.3427	-0.01877	304.4	99.9307	-0.01536
	310.734	99.3337	-0.0188	304.49	99.9297	-0.01529
	310.934	99.3247	-0.01884	304.57	99.9286	-0.01521
	311.134	99.3244	-0.01887	304.65	99.9276	-0.01515
	311.334	99.3253	-0.01889	304.74	99.9266	-0.01514
	311.534	99.3151	-0.01891	304.82	99.9246	-0.01513
	311.734	99.3151	-0.01892	304.9	99.9235	-0.01498
	311.934	99.3105	-0.01892	304.99	99.9225	-0.01482
	312.134	99.3059	-0.01891	305.07	99.9215	-0.01471
	312.334	99.305	-0.0189	305.15	99.9205	-0.01462
	312.534	99.305	-0.01888	305.24	99.9185	-0.01458
	312.734	99.3059	-0.01887	305.32	99.9174	-0.01448
	312.934	99.3068	-0.01885	305.4	99.9164	-0.01442
	313.134	99.2966	-0.01883	305.49	99.9154	-0.01444
	313.334	99.2865	-0.01882	305.57	99.9133	-0.01449
	313.534	99.2874	-0.0188	305.65	99.9123	-0.01455
	313.734	99.2883	-0.01878	305.74	99.9113	-0.01466
	313.934	99.2781	-0.01874	305.82	99.9103	-0.01477
	314.134	99.2781	-0.01871	305.9	99.9093	-0.01483
	314.334	99.272	-0.01868	305.99	99.9072	-0.01485
	314.534	99.2689	-0.01864	306.07	99.9062	-0.01484
	314.734	99.2686	-0.01861	306.15	99.9052	-0.01484
	314.934	99.2598	-0.01858	306.24	99.9042	-0.01484
	315.134	99.2596	-0.01857	306.32	99.9031	-0.01476
	315.334	99.2606	-0.01857	306.4	99.9021	-0.01465
	315.534	99.2504	-0.01858	306.49	99.9001	-0.01452
	315.734	99.2406	-0.0186	306.57	99.8991	-0.01435
	315.934	99.2411	-0.01862	306.65	99.8981	-0.01422
	316.134	99.2409	-0.01864	306.74	99.897	-0.01409
	316.334	99.232	-0.01867	306.82	99.896	-0.01402
	316.534	99.2318	-0.0187	306.9	99.895	-0.014
	316.734	99.2319	-0.01872	306.99	99.893	-0.01396
	316.934	99.2221	-0.01876	307.07	99.8919	-0.01393
	317.134	99.2226	-0.01879	307.15	99.8909	-0.01391
	317.334	99.2234	-0.01883	307.24	99.8899	-0.01387
	317.534	99.2131	-0.01886	307.32	99.8889	-0.01388
	317.734	99.2042	-0.01889	307.4	99.8868	-0.01393
	317.934	99.2039	-0.0189	307.49	99.8858	-0.01398
	318.134	99.1949	-0.0189	307.57	99.8848	-0.01405
	318.334	99.1948	-0.01889	307.65	99.8838	-0.01407
	318.534	99.1871	-0.01886	307.74	99.8828	-0.01407
	318.734	99.1856	-0.01883	307.82	99.8817	-0.01411
	318.934	99.1854	-0.01879	307.9	99.8807	-0.01413
	319.134	99.1764	-0.01874	307.99	99.8787	-0.01419
	319.334	99.1763	-0.01869	308.07	99.8777	-0.01425
	319.534	99.1678	-0.01864	308.15	99.8766	-0.01424
	319.734	99.1676	-0.0186	308.24	99.8756	-0.01415
	319.934	99.1578	-0.01856	308.32	99.8746	-0.01403
	320.134	99.1578	-0.01854	308.4	99.8736	-0.01394
	320.334	99.1485	-0.01851	308.49	99.8715	-0.01392
	320.534	99.1485	-0.01851	308.57	99.8705	-0.01393
	320.734	99.1485	-0.01852	308.65	99.8695	-0.01393
	320.934	99.1393	-0.01856	308.74	99.8685	-0.01394
	321.134	99.1393	-0.01861	308.82	99.8675	-0.01395
	321.334	99.1303	-0.01867	308.9	99.8654	-0.01396
	321.534	99.13	-0.01873	308.99	99.8644	-0.014
	321.734	99.13	-0.01879	309.07	99.8634	-0.01407
	321.934	99.13	-0.01885	309.15	99.8624	-0.01417
	322.134	99.1208	-0.0189	309.24	99.8614	-0.01425
	322.334	99.1114	-0.01897	309.32	99.8593	-0.0143
	322.534	99.1115	-0.01903	309.4	99.8583	-0.01432
	322.734	99.1115	-0.01908	309.49	99.8573	-0.01428
	322.934	99.1019	-0.01912	309.57	99.8563	-0.01423
	323.134	99.1023	-0.01916	309.65	99.8552	-0.01419
	323.334	99.1023	-0.01919	309.74	99.8542	-0.01417
	323.534	99.1023	-0.0192	309.82	99.8532	-0.01417
	323.734	99.1022	-0.0192	309.9	99.8512	-0.01416
	323.934	99.0932	-0.01917	309.99	99.8501	-0.01415
	324.134	99.093	-0.01914	310.07	99.8491	-0.0141
	324.334	99.0914	-0.01909	310.15	99.8481	-0.01402
	324.534	99.0842	-0.01903	310.24	99.8471	-0.01394
	324.734	99.0744	-0.01896	310.32	99.8461	-0.01384
	324.934	99.0745	-0.01889	310.41	99.8451	-0.01379
	325.134	99.0743	-0.01881	310.49	99.843	-0.01375
	325.334	99.0655	-0.01872	310.57	99.842	-0.01371
	325.534	99.0652	-0.01863	310.66	99.841	-0.01369
	325.734	99.0627	-0.01852	310.74	99.84	-0.01371
	325.934	99.056	-0.01839	310.82	99.8389	-0.0137
	326.134	99.056	-0.01825	310.91	99.8379	-0.01371
	326.334	99.0458	-0.01809	310.99	99.8369	-0.01369
	326.534	99.0365	-0.01793	311.07	99.8359	-0.01366
	326.734	99.0375	-0.01778	311.15	99.8338	-0.01368
	326.934	99.0381	-0.01763	311.24	99.8328	-0.01365
	327.134	99.0282	-0.0175	311.32	99.8318	-0.0136
	327.334	99.0283	-0.01738	311.4	99.8308	-0.01358
	327.534	99.018	-0.01728	311.49	99.8298	-0.0136
	327.734	99.019	-0.01718	311.57	99.8287	-0.01362
	327.934	99.0196	-0.01708	311.65	99.8277	-0.01361
	328.134	99.0199	-0.01699	311.74	99.8267	-0.01351
	328.334	99.019	-0.0169	311.82	99.8257	-0.01341
	328.534	99.0087	-0.01682	311.91	99.8236	-0.01334
	328.734	99.0055	-0.01674	311.99	99.8226	-0.01323
	328.934	99.0005	-0.01667	312.07	99.8216	-0.0132
	329.134	99.0005	-0.01661	312.15	99.8206	-0.01323
	329.334	98.9904	-0.01656	312.24	99.8196	-0.01328
	329.534	98.9912	-0.01652	312.32	99.8185	-0.01327
	329.734	98.9853	-0.01648	312.4	99.8175	-0.01324
	329.934	98.982	-0.01644	312.49	99.8165	-0.01318
	330.134	98.982	-0.01639	312.57	99.8145	-0.01324
	330.334	98.9721	-0.01634	312.66	99.8134	-0.01339
	330.534	98.9628	-0.01629	312.74	99.8124	-0.01349
	330.734	98.9634	-0.01622	312.82	99.8114	-0.0136
	330.934	98.9643	-0.01616	312.9	99.8104	-0.01361
	331.134	98.9541	-0.01611	312.99	99.8094	-0.01357
	331.334	98.9542	-0.01608	313.07	99.8084	-0.01355
	331.534	98.9463	-0.01606	313.16	99.8073	-0.01354
	331.734	98.9449	-0.01605	313.24	99.8053	-0.01356
	331.934	98.9449	-0.01605	313.32	99.8043	-0.01354
	332.134	98.9363	-0.01606	313.4	99.8033	-0.01351
	332.334	98.9356	-0.01607	313.49	99.8022	-0.01348
	332.534	98.9265	-0.01607	313.57	99.8012	-0.01345
	332.734	98.9264	-0.01607	313.66	99.8002	-0.01347
	332.934	98.9267	-0.01607	313.74	99.7992	-0.01347
	333.134	98.9172	-0.01606	313.82	99.7982	-0.01347
	333.334	98.9171	-0.01603	313.9	99.7961	-0.01353
	333.534	98.9266	-0.01602	313.99	99.7951	-0.01356
	333.734	98.9172	-0.01601	314.07	99.7941	-0.01362
	333.934	98.9172	-0.016	314.15	99.7931	-0.01366
	334.134	98.9078	-0.01599	314.24	99.792	-0.01364
	334.334	98.9079	-0.01598	314.32	99.791	-0.01362
	334.534	98.9076	-0.01597	314.4	99.79	-0.01361
	334.734	98.9076	-0.01597	314.49	99.789	-0.01355
	334.934	98.8987	-0.01596	314.57	99.788	-0.01349
	335.134	98.907	-0.01595	314.65	99.7869	-0.01339
	335.334	98.9077	-0.01597	314.74	99.7849	-0.0133
	335.534	98.8987	-0.016	314.82	99.7839	-0.01318
	335.734	98.8987	-0.01605	314.9	99.7829	-0.01309
	335.934	98.8994	-0.0161	314.99	99.7818	-0.01309
	336.134	98.8894	-0.01617	315.07	99.7808	-0.01311
	336.334	98.8894	-0.01624	315.15	99.7798	-0.01316
	336.534	98.8818	-0.01633	315.24	99.7788	-0.01318
	336.734	98.8802	-0.01641	315.32	99.7767	-0.01323
	336.934	98.8802	-0.0165	315.4	99.7757	-0.01335
	337.134	98.8799	-0.01657	315.49	99.7747	-0.01349
	337.334	98.871	-0.01663	315.57	99.7737	-0.0136
	337.534	98.8709	-0.01667	315.65	99.7727	-0.01364
	337.734	98.8612	-0.01671	315.74	99.7716	-0.01364
	337.934	98.8617	-0.01675	315.82	99.7706	-0.0136
	338.134	98.8519	-0.01679	315.9	99.7686	-0.01361
	338.334	98.8532	-0.01683	315.99	99.7676	-0.01362
	338.534	98.8431	-0.01687	316.07	99.7665	-0.01361
	338.734	98.8432	-0.01691	316.15	99.7655	-0.01363
	338.934	98.8333	-0.01695	316.24	99.7645	-0.01363
	339.134	98.8339	-0.01699	316.32	99.7635	-0.01364
	339.334	98.8348	-0.01704	316.4	99.7625	-0.01363
	339.534	98.8248	-0.01711	316.49	99.7614	-0.01367
	339.734	98.8335	-0.0172	316.57	99.7604	-0.01369
	339.934	98.8248	-0.0173	316.65	99.7594	-0.01369
	340.134	98.8246	-0.01741	316.74	99.7584	-0.01366
	340.334	98.8174	-0.01754	316.82	99.7574	-0.01358
	340.534	98.8163	-0.01768	316.9	99.7564	-0.01347
	340.734	98.8061	-0.01784	316.99	99.7553	-0.0133
	340.934	98.807	-0.01801	317.07	99.7533	-0.01309
	341.134	98.7968	-0.01819	317.15	99.7523	-0.01287
	341.334	98.7969	-0.01837	317.24	99.7513	-0.01267
	341.534	98.7872	-0.01855	317.32	99.7502	-0.01252
	341.734	98.7877	-0.01875	317.4	99.7492	-0.01246
	341.934	98.778	-0.01896	317.49	99.7482	-0.01252
	342.134	98.7784	-0.01918	317.57	99.7472	-0.01263
	342.334	98.7791	-0.0194	317.65	99.7462	-0.01274
	342.534	98.7689	-0.01962	317.74	99.7441	-0.01281
	342.734	98.7599	-0.01984	317.82	99.7431	-0.01289
	342.934	98.7598	-0.02004	317.9	99.7421	-0.01303
	343.134	98.7512	-0.02023	317.99	99.7411	-0.0132
	343.334	98.7506	-0.0204	318.07	99.74	-0.01339
	343.534	98.7415	-0.02057	318.15	99.739	-0.01354
	343.734	98.7413	-0.02072	318.24	99.738	-0.0136
	343.934	98.7505	-0.02087	318.32	99.737	-0.01362
	344.134	98.7414	-0.021	318.4	99.736	-0.01356
	344.334	98.7321	-0.02111	318.49	99.7349	-0.01347
	344.534	98.7322	-0.0212	318.57	99.7339	-0.0134
	344.734	98.7228	-0.02128	318.65	99.7329	-0.01331
	344.934	98.7228	-0.02133	318.74	99.7309	-0.01323
	345.134	98.713	-0.02135	318.82	99.7298	-0.01318
	345.334	98.7135	-0.02136	318.9	99.7288	-0.01312
	345.534	98.7129	-0.02136	318.99	99.7278	-0.0131
	345.734	98.7043	-0.02136	319.07	99.7268	-0.01304
	345.934	98.6952	-0.02136	319.15	99.7258	-0.01292
	346.134	98.695	-0.02135	319.24	99.7248	-0.01284
	346.334	98.6942	-0.02135	319.32	99.7237	-0.0128
	346.534	98.6858	-0.02135	319.4	99.7227	-0.01278
	346.734	98.6858	-0.02134	319.49	99.7217	-0.01283
	346.934	98.676	-0.02133	319.57	99.7207	-0.01287
	347.134	98.6765	-0.02131	319.65	99.7186	-0.01292
	347.334	98.6765	-0.02129	319.74	99.7176	-0.01294
	347.534	98.675	-0.02128	319.82	99.7166	-0.01291
	347.734	98.6673	-0.02128	319.9	99.7156	-0.01291
	347.934	98.6673	-0.02129	319.99	99.7146	-0.01293
	348.134	98.6653	-0.02131	320.07	99.7135	-0.01299
	348.334	98.6586	-0.02133	320.15	99.7125	-0.01306
	348.534	98.6487	-0.02135	320.24	99.7115	-0.01315
	348.734	98.6486	-0.02138	320.32	99.7105	-0.01322
	348.934	98.6398	-0.02141	320.4	99.7095	-0.01326
	349.134	98.6396	-0.02141	320.49	99.7084	-0.01326
	349.334	98.6293	-0.02141	320.57	99.7064	-0.01323
	349.534	98.6303	-0.02141	320.65	99.7054	-0.01319
	349.734	98.6201	-0.02142	320.74	99.7044	-0.01319
	349.934	98.6108	-0.02142	320.82	99.7034	-0.01317
	350.134	98.6118	-0.02143	320.9	99.7023	-0.01318
	350.334	98.6015	-0.02143	320.99	99.7013	-0.01312
	350.534	98.6025	-0.02144	321.07	99.7003	-0.01308
	350.734	98.6031	-0.02144	321.15	99.6993	-0.01309
	350.934	98.5932	-0.02145	321.24	99.6983	-0.01307
	351.134	98.5939	-0.02145	321.32	99.6972	-0.0131
	351.334	98.584	-0.02144	321.4	99.6962	-0.01304
	351.534	98.5738	-0.02143	321.49	99.6952	-0.01301
	351.734	98.5747	-0.02143	321.57	99.6942	-0.01296
	351.934	98.5712	-0.02143	321.65	99.6932	-0.01284
	352.134	98.5655	-0.02145	321.74	99.6921	-0.01275
	352.334	98.5619	-0.02149	321.82	99.6911	-0.0126
	352.534	98.5562	-0.02153	321.9	99.6901	-0.01237
	352.734	98.556	-0.0216	321.99	99.6891	-0.01214
	352.934	98.5472	-0.02165	322.07	99.6881	-0.01197
	353.134	98.547	-0.02169	322.15	99.687	-0.01194
	353.334	98.5368	-0.02171	322.24	99.686	-0.01202
	353.534	98.5329	-0.02172	322.32	99.685	-0.01206
	353.734	98.5285	-0.02172	322.4	99.684	-0.01207
	353.934	98.524	-0.02172	322.49	99.683	-0.01209
	354.134	98.5183	-0.02171	322.57	99.6819	-0.01212
	354.334	98.524	-0.02169	322.65	99.6809	-0.01221
	354.534	98.5192	-0.02167	322.74	99.6799	-0.01234
	354.734	98.5201	-0.02164	322.82	99.6789	-0.01251
	354.934	98.5099	-0.0216	322.9	99.6779	-0.01265
	355.134	98.51	-0.02156	322.99	99.6758	-0.01267
	355.334	98.4997	-0.0215	323.07	99.6748	-0.0126
	355.534	98.4962	-0.02143	323.15	99.6738	-0.01251
	355.734	98.4915	-0.02134	323.24	99.6728	-0.01244
	355.934	98.4813	-0.02125	323.32	99.6717	-0.01244
	356.134	98.4822	-0.02114	323.4	99.6707	-0.01245
	356.334	98.4832	-0.02104	323.49	99.6697	-0.01243
	356.534	98.4729	-0.02094	323.57	99.6687	-0.01236
	356.734	98.4729	-0.02085	323.65	99.6677	-0.01226
	356.934	98.4672	-0.02075	323.74	99.6667	-0.01219
	357.134	98.4637	-0.02064	323.82	99.6656	-0.0122
	357.334	98.4638	-0.0205	323.9	99.6646	-0.01222
	357.534	98.4537	-0.02036	323.99	99.6636	-0.01225
	357.734	98.4444	-0.02021	324.07	99.6626	-0.01227
	357.934	98.4452	-0.02005	324.15	99.6616	-0.01226
	358.134	98.4451	-0.01987	324.24	99.6605	-0.01225
	358.334	98.4399	-0.01969	324.32	99.6595	-0.01223
	358.534	98.4359	-0.01951	324.4	99.6585	-0.01224
	358.734	98.4356	-0.01933	324.49	99.6575	-0.01224
	358.934	98.4269	-0.01916	324.57	99.6565	-0.01224
	359.134	98.4267	-0.019	324.65	99.6554	-0.01222
	359.334	98.4166	-0.01885	324.74	99.6544	-0.01218
	359.534	98.4112	-0.01871	324.82	99.6534	-0.01218
	359.734	98.4081	-0.01858	324.9	99.6524	-0.01223
	359.934	98.4015	-0.01845	324.98	99.6513	-0.01236
	360.134	98.3989	-0.01832	325.07	99.6503	-0.01253
	360.334	98.3986	-0.0182	325.15	99.6483	-0.01266
	360.534	98.3898	-0.0181	325.23	99.6473	-0.01277
	360.734	98.3896	-0.018	325.32	99.6463	-0.01282
	360.934	98.3823	-0.01792	325.4	99.6452	-0.01284
	361.134	98.3804	-0.01784	325.48	99.6442	-0.01286
	361.334	98.3804	-0.01776	325.57	99.6432	-0.01283
	361.534	98.3812	-0.01769	325.65	99.6422	-0.01281
	361.734	98.3712	-0.01763	325.73	99.6412	-0.01275
	361.934	98.3615	-0.01757	325.82	99.6401	-0.0127
	362.134	98.3619	-0.01751	325.9	99.6391	-0.01268
	362.334	98.3619	-0.01743	325.98	99.6381	-0.01267
	362.534	98.3524	-0.01736	326.07	99.6371	-0.01263
	362.734	98.3526	-0.01729	326.15	99.6361	-0.01259
	362.934	98.3532	-0.01723	326.23	99.635	-0.01257
	363.134	98.3434	-0.01718	326.32	99.634	-0.01258
	363.334	98.3434	-0.01713	326.4	99.633	-0.01262
	363.534	98.3348	-0.01708	326.48	99.632	-0.01265
	363.734	98.3341	-0.01703	326.57	99.631	-0.01264
	363.934	98.334	-0.01696	326.65	99.6299	-0.01262
	364.134	98.3247	-0.0169	326.73	99.6289	-0.01256
	364.334	98.3251	-0.01682	326.82	99.6279	-0.01251
	364.534	98.3248	-0.01674	326.9	99.6269	-0.0125
	364.734	98.3158	-0.01668	326.98	99.6259	-0.01252
	364.934	98.3249	-0.01662	327.07	99.6248	-0.01254
	365.134	98.3253	-0.01656	327.15	99.6228	-0.01252
	365.334	98.3156	-0.0165	327.23	99.6218	-0.01246
	365.534	98.3156	-0.01645	327.32	99.6208	-0.01243
	365.734	98.3062	-0.0164	327.4	99.6197	-0.01243
	365.934	98.2969	-0.01637	327.48	99.6187	-0.01244
	366.134	98.2971	-0.01633	327.57	99.6177	-0.01243
	366.334	98.2976	-0.01631	327.65	99.6167	-0.0124
	366.534	98.2879	-0.01629	327.73	99.6157	-0.01239
	366.734	98.2971	-0.01628	327.82	99.6147	-0.01234
	366.934	98.2876	-0.0163	327.9	99.6136	-0.0123
	367.134	98.2878	-0.01632	327.99	99.6126	-0.01229
	367.334	98.2877	-0.01637	328.07	99.6116	-0.01229
	367.534	98.2786	-0.01643	328.15	99.6106	-0.01228
	367.734	98.2786	-0.01649	328.24	99.6096	-0.01224
	367.934	98.2692	-0.01656	328.32	99.6085	-0.01218
	368.134	98.2693	-0.01664	328.4	99.6075	-0.01214
	368.334	98.2692	-0.01671	328.49	99.6065	-0.01211
	368.534	98.2601	-0.0168	328.57	99.6055	-0.01208
	368.734	98.2508	-0.0169	328.65	99.6045	-0.01207
	368.934	98.26	-0.01702	328.74	99.6034	-0.01206
	369.134	98.2508	-0.01714	328.82	99.6024	-0.01203
	369.334	98.2508	-0.01728	328.9	99.6014	-0.01197
	369.534	98.2508	-0.01742	328.99	99.6004	-0.01191
	369.734	98.2416	-0.01758	329.07	99.5994	-0.01185
	369.934	98.2416	-0.01773	329.15	99.5983	-0.01184
	370.134	98.2415	-0.01789	329.24	99.5973	-0.01187
	370.334	98.2323	-0.01806	329.32	99.5963	-0.01196
	370.534	98.2323	-0.01822	329.4	99.5953	-0.01207
	370.734	98.2139	-0.01839	329.49	99.5943	-0.01216
	370.934	98.2138	-0.01857	329.57	99.5932	-0.01227
	371.134	98.2138	-0.01876	329.65	99.5922	-0.01238
	371.334	98.2134	-0.01895	329.74	99.5912	-0.0125
	371.534	98.2045	-0.01914	329.82	99.5902	-0.01259
	371.734	98.2046	-0.01933	329.9	99.5892	-0.01264
	371.934	98.1953	-0.01952	329.99	99.5881	-0.01269
	372.134	98.2046	-0.01972	330.07	99.5871	-0.01271
	372.334	98.1952	-0.0199	330.15	99.5861	-0.01269
	372.534	98.1861	-0.0201	330.24	99.5851	-0.01265
	372.734	98.186	-0.02029	330.32	99.5841	-0.01258
	372.934	98.1764	-0.02048	330.4	99.5831	-0.01254
	373.134	98.1768	-0.02069	330.49	99.582	-0.01253
	373.334	98.1769	-0.02089	330.57	99.58	-0.01248
	373.534	98.1675	-0.02108	330.65	99.579	-0.01241
	373.734	98.1675	-0.02128	330.74	99.578	-0.01233
	373.934	98.1577	-0.02148	330.82	99.5769	-0.01229
	374.134	98.1583	-0.02164	330.9	99.5759	-0.01229
	374.334	98.1582	-0.02181	330.98	99.5749	-0.01233
	374.534	98.1491	-0.02196	331.07	99.5739	-0.01237
	374.734	98.14	-0.02209	331.15	99.5739	-0.01237
	374.934	98.1398	-0.02222	331.23	99.5729	-0.01236
	375.134	98.1297	-0.02236	331.32	99.5718	-0.01226
	375.334	98.1305	-0.02249	331.4	99.5708	-0.01216
	375.534	98.1289	-0.02263	331.48	99.5688	-0.01211
	375.734	98.1213	-0.02276	331.57	99.5678	-0.01208
	375.934	98.1217	-0.02289	331.65	99.5667	-0.01208
	376.134	98.1124	-0.02301	331.73	99.5657	-0.01202
	376.334	98.1027	-0.02313	331.82	99.5647	-0.01193
	376.534	98.1031	-0.02325	331.9	99.5637	-0.01185
	376.734	98.0934	-0.02338	331.98	99.5627	-0.01184
	376.934	98.0934	-0.02351	332.07	99.5616	-0.01192
	377.134	98.0845	-0.02364	332.15	99.5606	-0.01205
	377.334	98.0841	-0.02378	332.23	99.5596	-0.01221
	377.534	98.0752	-0.02393	332.32	99.5586	-0.01231
	377.734	98.0648	-0.02408	332.4	99.5576	-0.01235
	377.934	98.0657	-0.02423	332.48	99.5566	-0.01237
	378.134	98.0555	-0.02438	332.57	99.5555	-0.01239
	378.334	98.0565	-0.02451	332.65	99.5545	-0.01245
	378.534	98.0463	-0.02463	332.73	99.5535	-0.01246
	378.734	98.0471	-0.02475	332.82	99.5525	-0.01245
	378.934	98.0382	-0.02485	332.9	99.5515	-0.01234
	379.134	98.0379	-0.02495	332.98	99.5504	-0.0122
	379.334	98.0339	-0.02504	333.07	99.5494	-0.0121
	379.534	98.0195	-0.02512	333.15	99.5484	-0.01205
	379.734	98.0195	-0.02521	333.23	99.5474	-0.01205
	379.934	98.0093	-0.02531	333.32	99.5474	-0.012
	380.134	98.0102	-0.02541	333.4	99.5464	-0.01186
	380.334	98.0081	-0.02551	333.48	99.5453	-0.01173
	380.534	98.0009	-0.02561	333.57	99.5443	-0.01167
	380.734	97.9987	-0.0257	333.65	99.5433	-0.01163
	380.934	97.9895	-0.0258	333.73	99.5423	-0.01163
	381.134	97.9824	-0.0259	333.82	99.5413	-0.01157
	381.334	97.9803	-0.026	333.9	99.5402	-0.01151
	381.534	97.9732	-0.0261	333.98	99.5392	-0.01153
	381.734	97.973	-0.02619	334.07	99.5382	-0.01156
	381.934	97.9642	-0.02631	334.15	99.5372	-0.01163
	382.134	97.9638	-0.02642	334.23	99.5362	-0.01171
	382.334	97.9549	-0.02653	334.32	99.5351	-0.01175
	382.534	97.9547	-0.02663	334.4	99.5341	-0.01179
	382.734	97.9342	-0.02672	334.48	99.5331	-0.01182
	382.934	97.9361	-0.02681	334.57	99.5321	-0.01184
	383.134	97.9362	-0.0269	334.65	99.5311	-0.01191
	383.334	97.9259	-0.02697	334.73	99.53	-0.01197
	383.534	97.9267	-0.02703	334.82	99.529	-0.01201
	383.734	97.9179	-0.02708	334.9	99.528	-0.01206
	383.934	97.9174	-0.02714	334.98	99.527	-0.01212
	384.134	97.9087	-0.02721	335.07	99.526	-0.01216
	384.334	97.8981	-0.02729	335.15	99.525	-0.01219
	384.534	97.8992	-0.02736	335.23	99.5239	-0.01213
	384.734	97.8889	-0.02744	335.32	99.5229	-0.01204
	384.934	97.8899	-0.02751	335.4	99.5219	-0.01202
	385.134	97.8797	-0.02759	335.48	99.5209	-0.012
	385.334	97.8804	-0.02768	335.57	99.5199	-0.01199
	385.534	97.8714	-0.02775	335.65	99.5188	-0.01193
	385.734	97.8624	-0.02783	335.73	99.5178	-0.01183
	385.934	97.8631	-0.02792	335.82	99.5168	-0.01176
	386.134	97.8529	-0.02801	335.9	99.5158	-0.01174
	386.334	97.8427	-0.0281	335.98	99.5148	-0.01178
	386.534	97.8437	-0.02819	336.07	99.5137	-0.01186
	386.734	97.8332	-0.02829	336.15	99.5127	-0.01191
	386.934	97.8253	-0.02839	336.23	99.5117	-0.0118
	387.134	97.826	-0.0285	336.32	99.5117	-0.01159
	387.334	97.8158	-0.02861	336.4	99.5107	-0.0113
	387.534	97.8057	-0.02873	336.48	99.5096	-0.01109
	387.734	97.8063	-0.02884	336.56	99.5086	-0.011
	387.934	97.7973	-0.02896	336.65	99.5076	-0.01095
	388.134	97.7883	-0.02908	336.73	99.5066	-0.01095
	388.334	97.789	-0.02921	336.82	99.5056	-0.01094
	388.534	97.7787	-0.02935	336.9	99.5046	-0.01092
	388.734	97.7797	-0.0295	336.98	99.5035	-0.01094
	388.934	97.7695	-0.02966	337.06	99.5025	-0.01104
	389.134	97.7704	-0.02982	337.15	99.5015	-0.01121
	389.334	97.7611	-0.02998	337.23	99.5005	-0.01144
	389.534	97.751	-0.03015	337.31	99.4995	-0.01165
	389.734	97.747	-0.03032	337.4	99.4984	-0.01176
	389.934	97.7418	-0.03048	337.48	99.4974	-0.01178
	390.134	97.7383	-0.03064	337.56	99.4964	-0.01173
	390.334	97.7323	-0.03079	337.65	99.4954	-0.01166
	390.534	97.7243	-0.03092	337.73	99.4944	-0.01168
	390.734	97.7139	-0.03104	337.81	99.4933	-0.0117
	390.934	97.7109	-0.03117	337.9	99.4923	-0.01174
	391.134	97.7046	-0.03129	337.98	99.4913	-0.01173
	391.334	97.6958	-0.03141	338.06	99.4903	-0.01181
	391.534	97.6962	-0.0315	338.15	99.4893	-0.01186
	391.734	97.6862	-0.03161	338.23	99.4882	-0.0119
	391.934	97.6761	-0.0317	338.31	99.4872	-0.01193
	392.134	97.6667	-0.03178	338.4	99.4862	-0.0119
	392.334	97.6685	-0.03185	338.48	99.4852	-0.01189
	392.534	97.6584	-0.0319	338.56	99.4842	-0.0118
	392.734	97.6593	-0.03194	338.65	99.4831	-0.01168
	392.934	97.65	-0.03198	338.73	99.4831	-0.01162
	393.134	97.64	-0.032	338.81	99.4821	-0.01157
	393.334	97.6298	-0.03202	338.9	99.4811	-0.01147
	393.534	97.6305	-0.03204	338.98	99.4801	-0.01135
	393.734	97.6217	-0.03206	339.06	99.4791	-0.01118
	393.934	97.6224	-0.03207	339.15	99.4791	-0.01112
	394.134	97.6073	-0.03207	339.23	99.478	-0.01111
	394.334	97.6027	-0.03207	339.31	99.477	-0.01109
	394.534	97.594	-0.03207	339.4	99.476	-0.01101
	394.734	97.5947	-0.03208	339.48	99.475	-0.01082
	394.934	97.5841	-0.03208	339.56	99.475	-0.01053
	395.134	97.5764	-0.03208	339.65	99.474	-0.01015
	395.334	97.5659	-0.0321	339.73	99.4729	-0.00983
	395.534	97.5602	-0.03213	339.81	99.4719	-0.00963
	395.734	97.5564	-0.03217	339.9	99.4709	-0.00954
	395.934	97.5476	-0.03222	339.98	99.4699	-0.00949
	396.134	97.5485	-0.03229	340.06	99.4689	-0.00941
	396.334	97.5281	-0.03236	340.15	99.4679	-0.00945
	396.534	97.5299	-0.03244	340.23	99.4668	-0.0096
	396.734	97.5193	-0.03253	340.31	99.4658	-0.0099
	396.934	97.5217	-0.03262	340.4	99.4648	-0.01028
	397.134	97.5104	-0.03271	340.48	99.4638	-0.01071
	397.334	97.5004	-0.03281	340.56	99.4628	-0.01111
	397.534	97.5021	-0.03291	340.65	99.4617	-0.01137
	397.734	97.4919	-0.03302	340.73	99.4607	-0.01154
	397.934	97.4828	-0.03313	340.81	99.4597	-0.01162
	398.134	97.4734	-0.03323	340.9	99.4587	-0.01171
	398.334	97.4633	-0.03333	340.98	99.4577	-0.01177
	398.534	97.4651	-0.03343	341.06	99.4566	-0.0118
	398.734	97.4549	-0.03353	341.15	99.4556	-0.01181
	398.934	97.4445	-0.03362	341.23	99.4546	-0.01179
	399.134	97.4366	-0.0337	341.31	99.4536	-0.01174
	399.334	97.4308	-0.03378	341.4	99.4526	-0.01166
	399.534	97.4269	-0.03387	341.48	99.4526	-0.01161
	399.734	97.4181	-0.03396	341.56	99.4515	-0.01157
	399.934	97.4122	-0.03404	341.65	99.4505	-0.01156
	400.134	97.403	-0.03413	341.73	99.4495	-0.01152
	400.334	97.3991	-0.03421	341.81	99.4485	-0.01146
	400.534	97.3903	-0.0343	341.9	99.4475	-0.01141
	400.734	97.3911	-0.0344	341.98	99.4464	-0.01136
	400.934	97.3745	-0.0345	342.06	99.4454	-0.01131
	401.134	97.3716	-0.03462	342.15	99.4454	-0.01118
	401.334	97.3717	-0.03475	342.23	99.4444	-0.01103
	401.534	97.3617	-0.0349	342.31	99.4434	-0.01083
	401.734	97.3554	-0.03506	342.4	99.4424	-0.01066
	401.934	97.3507	-0.03523	342.48	99.4413	-0.01057
	402.134	97.3434	-0.03541	342.56	99.4403	-0.01052
	402.334	97.3447	-0.03561	342.65	99.4393	-0.01053
	402.534	97.3343	-0.03582	342.73	99.4393	-0.01049
	402.734	97.3181	-0.03605	342.81	99.4383	-0.01033
	402.934	97.3158	-0.03628	342.9	99.4373	-0.01013
	403.134	97.307	-0.03653	342.98	99.4363	-0.00995
	403.334	97.296	-0.03677	343.06	99.4352	-0.00988
	403.534	97.2978	-0.03704	343.15	99.4342	-0.01001
	403.734	97.2878	-0.03731	343.23	99.4332	-0.01024
	403.934	97.2892	-0.0376	343.31	99.4322	-0.01048
	404.134	97.2787	-0.03789	343.4	99.4312	-0.01064
	404.334	97.2631	-0.03818	343.48	99.4301	-0.01068
	404.534	97.2603	-0.03849	343.56	99.4291	-0.01078
	404.734	97.2512	-0.0388	343.65	99.4281	-0.01094
	404.934	97.2431	-0.03912	343.73	99.4271	-0.01124
	405.134	97.2325	-0.03944	343.81	99.4261	-0.01161
	405.334	97.2237	-0.03977	343.9	99.425	-0.01191
	405.534	97.2137	-0.04012	343.98	99.424	-0.01213
	405.734	97.2073	-0.04049	344.06	99.423	-0.01215
	405.934	97.1953	-0.04086	344.15	99.422	-0.01208
	406.134	97.1879	-0.04123	344.23	99.421	-0.01198
	406.334	97.1872	-0.04162	344.31	99.4199	-0.01191
	406.534	97.1677	-0.042	344.4	99.4189	-0.0119
	406.734	97.1594	-0.04238	344.48	99.4179	-0.0119
	406.934	97.1501	-0.04277	344.56	99.4169	-0.01191
	407.134	97.1495	-0.04316	344.65	99.4159	-0.01185
	407.334	97.1409	-0.04357	344.73	99.4149	-0.01179
	407.534	97.1316	-0.04397	344.81	99.4138	-0.01175
	407.734	97.1225	-0.0444	344.89	99.4128	-0.01171
	407.934	97.1122	-0.04483	344.98	99.4118	-0.01174
	408.134	97.1044	-0.04526	345.06	99.4108	-0.01179
	408.334	97.104	-0.04571	345.14	99.4098	-0.01187
	408.534	97.0843	-0.04616	345.23	99.4087	-0.01193
	408.734	97.0769	-0.04662	345.31	99.4077	-0.01195
	408.934	97.077	-0.0471	345.39	99.4067	-0.01192
	409.134	97.0567	-0.04758	345.48	99.4057	-0.01191
	409.334	97.0476	-0.04807	345.56	99.4057	-0.01187
	409.534	97.0385	-0.04857	345.64	99.4047	-0.0118
	409.734	97.0305	-0.04908	345.73	99.4036	-0.01168
	409.934	97.0203	-0.04961	345.81	99.4026	-0.01154
	410.134	97.0113	-0.05014	345.89	99.4016	-0.01141
	410.334	97.0014	-0.05066	345.98	99.4006	-0.01131
	410.534	96.9916	-0.05118	346.06	99.3996	-0.01117
	410.734	96.9827	-0.0517	346.14	99.3985	-0.01103
	410.934	96.975	-0.0522	346.23	99.3985	-0.01093
	411.134	96.9652	-0.05268	346.31	99.3975	-0.01082
	411.334	96.9559	-0.05316	346.39	99.3965	-0.01075
	411.534	96.9362	-0.05362	346.48	99.3955	-0.01069
	411.734	96.9279	-0.05408	346.56	99.3945	-0.01065
	411.934	96.9098	-0.05452	346.64	99.3934	-0.01062
	412.134	96.9092	-0.05495	346.73	99.3924	-0.01061
	412.334	96.9004	-0.05537	346.81	99.3914	-0.0106
	412.534	96.8809	-0.05578	346.89	99.3904	-0.01061
	412.734	96.8631	-0.05618	346.98	99.3894	-0.01063
	412.934	96.8532	-0.05656	347.06	99.3883	-0.01067
	413.134	96.8443	-0.05693	347.14	99.3873	-0.01075
	413.334	96.8348	-0.0573	347.23	99.3863	-0.01087
	413.534	96.8263	-0.05767	347.31	99.3853	-0.01102
	413.734	96.8067	-0.05805	347.39	99.3853	-0.01115
	413.934	96.7984	-0.05844	347.48	99.3843	-0.01126
	414.134	96.7896	-0.05885	347.56	99.3832	-0.01132
	414.334	96.7797	-0.05927	347.64	99.3822	-0.01134
	414.534	96.7705	-0.0597	347.73	99.3812	-0.01135
	414.734	96.7511	-0.06015	347.81	99.3802	-0.01133
	414.934	96.7421	-0.06062	347.89	99.3792	-0.0113
	415.134	96.7247	-0.06109	347.98	99.3782	-0.01122
	415.334	96.7143	-0.06157	348.06	99.3771	-0.01114
	415.534	96.7048	-0.06207	348.14	99.3761	-0.01102
	415.734	96.6878	-0.06257	348.23	99.3751	-0.01095
	415.934	96.6786	-0.06309	348.31	99.3751	-0.01092
	416.134	96.6584	-0.06361	348.39	99.3741	-0.01087
	416.334	96.6594	-0.06415	348.48	99.3731	-0.0109
	416.534	96.6403	-0.0647	348.56	99.372	-0.01089
	416.734	96.632	-0.06526	348.64	99.371	-0.01089
	416.934	96.6122	-0.06583	348.73	99.37	-0.01087
	417.134	96.6032	-0.0664	348.81	99.369	-0.01086
	417.334	96.5851	-0.06696	348.89	99.3679	-0.01088
	417.534	96.576	-0.06752	348.98	99.3679	-0.0109
	417.734	96.558	-0.06807	349.06	99.3669	-0.01084
	417.934	96.5482	-0.06862	349.14	99.3659	-0.01077
	418.134	96.5301	-0.06918	349.23	99.3649	-0.01069
	418.334	96.5207	-0.06974	349.31	99.3639	-0.01062
	418.534	96.5118	-0.0703	349.39	99.3629	-0.01055
	418.734	96.4922	-0.07086	349.47	99.3618	-0.01045
	418.934	96.4742	-0.07143	349.56	99.3618	-0.01036
	419.134	96.4646	-0.072	349.64	99.3608	-0.01029
	419.334	96.4459	-0.07257	349.72	99.3598	-0.01025
	419.534	96.4274	-0.07312	349.81	99.3588	-0.01021
	419.734	96.4186	-0.07368	349.89	99.3578	-0.01022
	419.934	96.409	-0.07423	349.97	99.3578	-0.01021
	420.134	96.3908	-0.07479	350.06	99.3567	-0.01021
	420.334	96.3814	-0.07534	350.14	99.3557	-0.01018
	420.534	96.3629	-0.0759	350.23	99.3547	-0.0101
	420.734	96.3442	-0.07647	350.31	99.3537	-0.01006
	420.934	96.3261	-0.07704	350.39	99.3527	-0.01002
	421.134	96.3164	-0.07761	350.47	99.3516	-0.00999
	421.334	96.298	-0.07818	350.56	99.3506	-0.00997
	421.534	96.2887	-0.07875	350.64	99.3506	-0.00996
	421.734	96.2702	-0.07931	350.72	99.3496	-0.00996
	421.934	96.2514	-0.07988	350.81	99.3486	-0.01
	422.134	96.2423	-0.08044	350.89	99.3476	-0.01003
	422.334	96.2328	-0.08099	350.97	99.3465	-0.01014
	422.534	96.2137	-0.08153	351.06	99.3455	-0.01028
	422.734	96.1955	-0.08208	351.14	99.3445	-0.01042
	422.934	96.178	-0.08262	351.22	99.3435	-0.01052
	423.134	96.1586	-0.08316	351.31	99.3425	-0.01059
	423.334	96.1487	-0.08369	351.39	99.3414	-0.01065
	423.534	96.1322	-0.0842	351.47	99.3414	-0.01068
	423.734	96.1131	-0.08472	351.56	99.3404	-0.01069
	423.934	96.0949	-0.08524	351.64	99.3394	-0.01068
	424.134	96.0842	-0.08576	351.72	99.3384	-0.01068
	424.334	96.057	-0.08628	351.81	99.3374	-0.01073
	424.534	96.0368	-0.0868	351.89	99.3363	-0.01081
	424.734	96.0196	-0.08732	351.97	99.3353	-0.01093
	424.934	96.0012	-0.08785	352.06	99.3343	-0.011
	425.134	95.9832	-0.0884	352.14	99.3333	-0.01104
	425.334	95.9644	-0.08894	352.22	99.3323	-0.01109
	425.534	95.9459	-0.08948	352.31	99.3312	-0.01112
	425.734	95.9274	-0.09001	352.39	99.3302	-0.01121
	425.934	95.9082	-0.09054	352.47	99.3292	-0.01126
	426.134	95.8911	-0.09107	352.56	99.3292	-0.01128
	426.334	95.8716	-0.09159	352.64	99.3282	-0.01129
	426.534	95.8536	-0.09211	352.72	99.3272	-0.01122
	426.734	95.8434	-0.09262	352.81	99.3262	-0.01116
	426.934	95.8249	-0.09313	352.89	99.3251	-0.0111
	427.134	95.7972	-0.09363	352.97	99.3241	-0.01103
	427.334	95.7804	-0.09412	353.06	99.3231	-0.01095
	427.534	95.7616	-0.0946	353.14	99.3221	-0.01087
	427.734	95.7415	-0.09504	353.23	99.3221	-0.01075
	427.934	95.7133	-0.09548	353.31	99.3211	-0.0107
	428.134	95.6968	-0.09591	353.39	99.32	-0.01065
	428.334	95.6772	-0.09633	353.48	99.319	-0.01061
	428.534	95.6587	-0.09674	353.56	99.318	-0.01063
	428.734	95.6408	-0.09715	353.64	99.317	-0.01061
	428.934	95.622	-0.09755	353.73	99.316	-0.01058
	429.134	95.6025	-0.09795	353.81	99.3149	-0.01052
	429.334	95.5866	-0.09835	353.89	99.3149	-0.01046
	429.534	95.5663	-0.09874	353.98	99.3139	-0.01046
	429.734	95.549	-0.09912	354.06	99.3129	-0.01048
	429.934	95.5278	-0.0995	354.14	99.3119	-0.01051
	430.134	95.5091	-0.09989	354.22	99.3109	-0.01054
	430.334	95.4824	-0.10027	354.31	99.3098	-0.0105
	430.534	95.465	-0.10066	354.39	99.3088	-0.01047
	430.734	95.446	-0.10105	354.47	99.3078	-0.01043
	430.934	95.4259	-0.10147	354.56	99.3078	-0.01045
	431.134	95.3982	-0.10188	354.64	99.3068	-0.0105
	431.334	95.3888	-0.10229	354.72	99.3058	-0.01053
	431.534	95.3623	-0.1027	354.81	99.3047	-0.01051
	431.734	95.3457	-0.1031	354.89	99.3037	-0.01045
	431.934	95.3268	-0.1035	354.97	99.3027	-0.01036
	432.134	95.3041	-0.1039	355.06	99.3017	-0.01032
	432.334	95.2852	-0.10427	355.14	99.3007	-0.01035
	432.534	95.2664	-0.10464	355.22	99.2996	-0.01039
	432.734	95.2417	-0.10499	355.31	99.2996	-0.01046
	432.934	95.2323	-0.10533	355.39	99.2986	-0.01052
	433.134	95.2062	-0.10565	355.48	99.2976	-0.01058
	433.334	95.1889	-0.10596	355.56	99.2966	-0.01064
	433.534	95.1667	-0.10625	355.64	99.2956	-0.01069
	433.734	95.1404	-0.10654	355.72	99.2946	-0.01075
	433.934	95.123	-0.10682	355.81	99.2935	-0.01082
	434.134	95.1044	-0.1071	355.89	99.2925	-0.01084
	434.334	95.0811	-0.10737	355.97	99.2915	-0.0108
	434.534	95.0464	-0.10765	356.06	99.2905	-0.01074
	434.734	95.0305	-0.10794	356.14	99.2895	-0.01066
	434.934	95.0123	-0.10825	356.22	99.2884	-0.01064
	435.134	94.9862	-0.10858	356.31	99.2874	-0.01067
	435.334	94.9675	-0.10893	356.39	99.2864	-0.01075
	435.534	94.9443	-0.10929	356.47	99.2864	-0.01091
	435.734	94.9143	-0.10965	356.56	99.2854	-0.01103
	435.934	94.8966	-0.11002	356.64	99.2844	-0.01115
	436.134	94.8788	-0.11039	356.72	99.2833	-0.01127
	436.334	94.8489	-0.11077	356.81	99.2823	-0.01135
	436.534	94.8308	-0.11114	356.89	99.2813	-0.01148
	436.734	94.8172	-0.1115	356.97	99.2803	-0.01159
	436.934	94.7884	-0.11185	357.06	99.2793	-0.01163
	437.134	94.7709	-0.11218	357.14	99.2782	-0.01161
	437.334	94.7467	-0.11248	357.22	99.2772	-0.01151
	437.534	94.7227	-0.11276	357.31	99.2762	-0.01139
	437.734	94.7062	-0.11304	357.39	99.2752	-0.0113
	437.934	94.6831	-0.11329	357.47	99.2742	-0.01123
	438.134	94.6628	-0.11354	357.56	99.2742	-0.01122
	438.334	94.6358	-0.11376	357.64	99.2732	-0.01121
	438.534	94.6138	-0.11395	357.72	99.2721	-0.01117
	438.734	94.5964	-0.11412	357.81	99.2711	-0.01108
	438.934	94.5668	-0.11428	357.89	99.2701	-0.01103
	439.134	94.5418	-0.11441	357.97	99.2691	-0.011
	439.334	94.5244	-0.11451	358.06	99.2681	-0.01098
	439.534	94.5039	-0.1146	358.14	99.267	-0.01097
	439.734	94.4729	-0.11467	358.22	99.266	-0.01091
	439.934	94.4561	-0.11472	358.31	99.265	-0.01087
	440.134	94.4321	-0.11474	358.39	99.265	-0.01077
	440.334	94.4051	-0.11473	358.47	99.264	-0.01066
	440.534	94.3823	-0.11469	358.56	99.263	-0.01059
	440.734	94.3583	-0.11462	358.64	99.2619	-0.01055
	440.934	94.3314	-0.11452	358.72	99.2609	-0.01059
	441.134	94.3087	-0.1144	358.81	99.2599	-0.01067
	441.334	94.278	-0.11425	358.89	99.2589	-0.0108
	441.534	94.2642	-0.11407	358.97	99.2579	-0.01089
	441.734	94.2398	-0.11385	359.06	99.2568	-0.01094
	441.934	94.2157	-0.11361	359.14	99.2558	-0.01097
	442.134	94.1855	-0.11335	359.22	99.2548	-0.011
	442.334	94.1706	-0.11307	359.31	99.2538	-0.01108
	442.534	94.1418	-0.11277	359.39	99.2528	-0.01112
	442.734	94.1176	-0.11244	359.47	99.2517	-0.01117
	442.934	94.093	-0.11211	359.56	99.2507	-0.01123
	443.134	94.0771	-0.11175	359.64	99.2507	-0.01127
	443.334	94.0571	-0.11138	359.72	99.2497	-0.01131
	443.534	94.0422	-0.11101	359.81	99.2487	-0.01134
	443.734	94.0157	-0.11062	359.89	99.2477	-0.01141
	443.934	93.9989	-0.11024	359.97	99.2466	-0.01147
	444.134	93.9638	-0.10986	360.06	99.2456	-0.01142
	444.334	93.9477	-0.10948	360.14	99.2446	-0.01127
	444.534	93.9297	-0.1091	360.22	99.2436	-0.01106
	444.734	93.9059	-0.10872	360.31	99.2436	-0.01087
	444.934	93.8762	-0.10835	360.39	99.2426	-0.01072
	445.134	93.8548	-0.10799	360.47	99.2415	-0.01061
	445.334	93.8321	-0.10763	360.55	99.2405	-0.01051
	445.534	93.8086	-0.10729	360.64	99.2395	-0.01043
	445.734	93.7834	-0.10693	360.72	99.2385	-0.0104
	445.934	93.761	-0.10659	360.8	99.2375	-0.01041
	446.134	93.7383	-0.10624	360.89	99.2365	-0.01051
	446.334	93.721	-0.10587	360.97	99.2354	-0.01067
	446.534	93.6956	-0.1055	361.05	99.2344	-0.01083
	446.734	93.6722	-0.10513	361.14	99.2334	-0.01097
	446.934	93.6547	-0.10474	361.22	99.2334	-0.01101
	447.134	93.6318	-0.10433	361.3	99.2324	-0.01099
	447.334	93.6147	-0.10391	361.39	99.2314	-0.01097
	447.534	93.6026	-0.10347	361.47	99.2303	-0.01095
	447.734	93.5799	-0.10302	361.55	99.2293	-0.01092
	447.934	93.5568	-0.10254	361.64	99.2283	-0.01088
	448.134	93.5405	-0.10205	361.72	99.2273	-0.01082
	448.334	93.5273	-0.10155	361.8	99.2262	-0.01082
	448.534	93.5135	-0.10102	361.89	99.2252	-0.01092
	448.734	93.4831	-0.10047	361.97	99.2242	-0.01101
	448.934	93.4656	-0.09991	362.05	99.2232	-0.01112
	449.134	93.4462	-0.09933	362.14	99.2222	-0.01123
	449.334	93.4304	-0.09873	362.22	99.2212	-0.0113
	449.534	93.4109	-0.09813	362.3	99.2212	-0.01137
	449.734	93.3823	-0.09753	362.39	99.2201	-0.01143
	449.934	93.3679	-0.09692	362.47	99.2191	-0.01142
	450.134	93.3384	-0.09631	362.55	99.2181	-0.01137
	450.334	93.3251	-0.09571	362.64	99.2171	-0.01126
	450.534	93.319	-0.09509	362.72	99.2161	-0.01112
	450.734	93.3005	-0.09449	362.8	99.215	-0.01099
	450.934	93.2847	-0.09389	362.89	99.214	-0.01088
	451.134	93.2651	-0.09332	362.97	99.214	-0.01072
	451.334	93.2469	-0.09274	363.05	99.213	-0.01053
	451.534	93.2258	-0.09217	363.14	99.212	-0.01035
	451.734	93.211	-0.09162	363.22	99.211	-0.01027
	451.934	93.1874	-0.09108	363.3	99.2099	-0.01033
	452.134	93.1704	-0.09054	363.39	99.2089	-0.01047
	452.334	93.1516	-0.09002	363.47	99.2079	-0.01055
	452.534	93.1367	-0.0895	363.55	99.2069	-0.01059
	452.734	93.1146	-0.08898	363.64	99.2059	-0.01062
	452.934	93.0945	-0.08845	363.72	99.2048	-0.01066
	453.134	93.0774	-0.08793	363.8	99.2038	-0.01073
	453.334	93.058	-0.0874	363.89	99.2038	-0.0108
	453.534	93.0359	-0.08686	363.97	99.2028	-0.01081
	453.734	93.0249	-0.08631	364.05	99.2018	-0.01078
	453.934	93.0053	-0.08576	364.14	99.2008	-0.01077
	454.134	92.9842	-0.08522	364.22	99.1997	-0.01077
	454.334	92.9657	-0.08468	364.3	99.1987	-0.01083
	454.534	92.9482	-0.08417	364.39	99.1977	-0.01095
	454.734	92.9318	-0.08367	364.47	99.1967	-0.01105
	454.934	92.912	-0.08319	364.55	99.1957	-0.01116
	455.134	92.8922	-0.08272	364.64	99.1946	-0.01122
	455.334	92.8754	-0.08227	364.72	99.1936	-0.0112
	455.534	92.8546	-0.08182	364.8	99.1936	-0.01123
	455.734	92.847	-0.08139	364.89	99.1926	-0.01122
	455.934	92.8278	-0.08098	364.97	99.1916	-0.01121
	456.134	92.8107	-0.08059	365.05	99.1906	-0.01114
	456.334	92.7896	-0.0802	365.13	99.1895	-0.01102
	456.534	92.7709	-0.07982	365.22	99.1885	-0.01088
	456.734	92.7654	-0.07943	365.3	99.1875	-0.01075
	456.934	92.7459	-0.07905	365.39	99.1865	-0.01062
	457.134	92.7248	-0.07864	365.47	99.1855	-0.01052
	457.334	92.7102	-0.07823	365.55	99.1855	-0.01054
	457.534	92.7	-0.07781	365.64	99.1845	-0.01057
	457.734	92.6806	-0.07736	365.72	99.1834	-0.01059
	457.934	92.6704	-0.07689	365.8	99.1824	-0.01058
	458.134	92.6527	-0.0764	365.89	99.1814	-0.01054
	458.334	92.6417	-0.07591	365.97	99.1804	-0.01052
	458.534	92.6239	-0.07539	366.05	99.1794	-0.01052
	458.734	92.6148	-0.07488	366.14	99.1783	-0.01055
	458.934	92.5966	-0.07436	366.22	99.1783	-0.01058
	459.134	92.5774	-0.07385	366.3	99.1773	-0.0106
	459.334	92.5781	-0.07335	366.39	99.1763	-0.01059
	459.534	92.5686	-0.07285	366.47	99.1753	-0.01059
	459.734	92.5505	-0.07234	366.55	99.1743	-0.01065
	459.934	92.5317	-0.07184	366.64	99.1732	-0.01069
	460.134	92.5222	-0.07133	366.72	99.1732	-0.01069
	460.334	92.5041	-0.07083	366.8	99.1722	-0.01063
	460.534	92.4945	-0.07033	366.89	99.1712	-0.01054
	460.734	92.4762	-0.06983	366.97	99.1702	-0.01046
	460.934	92.4666	-0.06932	367.05	99.1692	-0.0104
	461.134	92.4482	-0.06883	367.14	99.1681	-0.0103
	461.334	92.4389	-0.06834	367.22	99.1671	-0.01018
	461.534	92.4201	-0.06784	367.3	99.1671	-0.01005
	461.734	92.4115	-0.06736	367.39	99.1661	-0.00995
	461.934	92.3923	-0.06688	367.47	99.1651	-0.00991
	462.134	92.3741	-0.06642	367.55	99.1641	-0.00993
	462.334	92.3646	-0.06598	367.64	99.163	-0.00998
	462.534	92.3554	-0.06555	367.72	99.162	-0.01005
	462.734	92.3369	-0.06514	367.8	99.162	-0.01011
	462.934	92.3277	-0.06474	367.89	99.161	-0.01015
	463.134	92.3183	-0.06436	367.97	99.16	-0.01019
	463.334	92.2904	-0.06401	368.05	99.159	-0.01025
	463.534	92.2904	-0.06369	368.14	99.1579	-0.01031
	463.734	92.2623	-0.06339	368.22	99.1569	-0.01033
	463.934	92.2624	-0.06311	368.3	99.1569	-0.01025
	464.134	92.2445	-0.06285	368.38	99.1559	-0.01013
	464.334	92.2347	-0.06262	368.47	99.1549	-0.01002
	464.534	92.2167	-0.06241	368.55	99.1539	-0.00998
	464.734	92.2064	-0.06222	368.64	99.1529	-0.00994
	464.934	92.1895	-0.06204	368.72	99.1518	-0.00988
	465.134	92.1889	-0.06188	368.8	99.1518	-0.00985
	465.334	92.1698	-0.06174	368.88	99.1508	-0.00981
	465.534	92.1606	-0.06161	368.97	99.1498	-0.00985
	465.734	92.1422	-0.0615	369.05	99.1488	-0.00986
	465.934	92.133	-0.06141	369.13	99.1478	-0.00988
	466.134	92.1234	-0.06134	369.22	99.1478	-0.00994
	466.334	92.1051	-0.0613	369.3	99.1467	-0.00996
	466.534	92.0859	-0.06128	369.38	99.1457	-0.00995
	466.734	92.0862	-0.06129	369.47	99.1447	-0.0099
	466.934	92.0686	-0.06131	369.55	99.1447	-0.00985
	467.134	92.0594	-0.06133	369.63	99.1437	-0.00985
	467.334	92.0596	-0.06138	369.72	99.1427	-0.0098
	467.534	92.0406	-0.06142	369.8	99.1416	-0.00966
	467.734	92.031	-0.06148	369.88	99.1416	-0.00949
	467.934	92.0216	-0.06153	369.97	99.1406	-0.00931
	468.134	92.0033	-0.06158	370.05	99.1396	-0.00919
	468.334	91.9854	-0.06163	370.13	99.1386	-0.0091
	468.534	91.985	-0.06166	370.22	99.1386	-0.00902
	468.734	91.9665	-0.06167	370.3	99.1376	-0.00898
	468.934	91.9573	-0.06168	370.38	99.1365	-0.009
	469.134	91.9389	-0.06166	370.47	99.1355	-0.009
	469.334	91.9296	-0.06164	370.55	99.1345	-0.00898
	469.534	91.9204	-0.0616	370.63	99.1335	-0.00903
	469.734	91.9111	-0.06156	370.72	99.1335	-0.00913
	469.934	91.8927	-0.06149	370.8	99.1325	-0.00928
	470.134	91.8834	-0.06141	370.88	99.1315	-0.00944
	470.334	91.8742	-0.06132	370.97	99.1304	-0.0096
	470.534	91.8556	-0.06124	371.05	99.1294	-0.00973
	470.734	91.8556	-0.06115	371.13	99.1294	-0.00984
	470.934	91.8372	-0.06106	371.22	99.1284	-0.00986
	471.134	91.8276	-0.06098	371.3	99.1274	-0.00988
	471.334	91.8094	-0.0609	371.38	99.1264	-0.00988
	471.534	91.8003	-0.06084	371.47	99.1264	-0.00984
	471.734	91.7812	-0.06078	371.55	99.1253	-0.00981
	471.934	91.7724	-0.06073	371.63	99.1243	-0.00973
	472.134	91.7627	-0.06069	371.72	99.1233	-0.00966
	472.334	91.7533	-0.06068	371.8	99.1233	-0.00955
	472.534	91.735	-0.06067	371.88	99.1223	-0.00943
	472.734	91.7262	-0.06068	371.97	99.1213	-0.00931
	472.934	91.7161	-0.06069	372.05	99.1213	-0.00916
	473.134	91.6986	-0.06071	372.13	99.1202	-0.00899
	473.334	91.6892	-0.06073	372.22	99.1192	-0.00885
	473.534	91.6699	-0.06079	372.3	99.1192	-0.00872
	473.734	91.6614	-0.06086	372.38	99.1182	-0.00863
	473.934	91.6424	-0.06094	372.47	99.1172	-0.00856
	474.134	91.6329	-0.06105	372.55	99.1162	-0.00847
	474.334	91.6236	-0.06116	372.63	99.1162	-0.00842
	474.534	91.6143	-0.06128	372.72	99.1151	-0.00835
	474.734	91.5962	-0.06141	372.8	99.1141	-0.0083
	474.934	91.5866	-0.06154	372.88	99.1141	-0.0083
	475.134	91.5774	-0.06167	372.97	99.1131	-0.00831
	475.334	91.5597	-0.06181	373.05	99.1121	-0.00834
	475.534	91.5494	-0.06195	373.13	99.1121	-0.0084
	475.734	91.5318	-0.0621	373.22	99.1111	-0.00843
	475.934	91.5226	-0.06224	373.3	99.11	-0.00845
	476.134	91.5039	-0.06237	373.38	99.11	-0.00843
	476.334	91.4945	-0.06249	373.47	99.109	-0.00839
	476.534	91.4761	-0.0626	373.55	99.108	-0.00835
	476.734	91.4668	-0.0627	373.63	99.108	-0.00829
	476.934	91.448	-0.06279	373.72	99.107	-0.00826
	477.134	91.4481	-0.06287	373.8	99.106	-0.00824
	477.334	91.4201	-0.06296	373.88	99.106	-0.00823
	477.534	91.4207	-0.06305	373.97	99.1049	-0.00819
	477.734	91.4018	-0.06315	374.05	99.1049	-0.0081
	477.934	91.3926	-0.06326	374.13	99.1039	-0.00797
	478.134	91.3739	-0.06338	374.21	99.1029	-0.00784
	478.334	91.3646	-0.0635	374.3	99.1029	-0.00771
	478.534	91.3468	-0.06362	374.38	99.1019	-0.00761
	478.734	91.3459	-0.06374	374.46	99.1009	-0.00757
	478.934	91.3291	-0.06386	374.55	99.1009	-0.00756
	479.134	91.3274	-0.06398	374.63	99.0998	-0.00756
	479.334	91.3097	-0.06409	374.72	99.0998	-0.00752
	479.534	91.3007	-0.06421	374.8	99.0988	-0.00745
	479.734	91.2811	-0.06432	374.88	99.0988	-0.00742
	479.934	91.2727	-0.06443	374.97	99.0978	-0.00744
	480.134	91.2716	-0.06452	375.05	99.0968	-0.00747
	480.334	91.2434	-0.06461	375.13	99.0968	-0.00749
	480.534	91.245	-0.06469	375.21	99.0958	-0.00744
	480.734	91.2263	-0.06476	375.3	99.0958	-0.00734
	480.934	91.2177	-0.06483	375.38	99.0948	-0.0072
	481.134	91.1976	-0.06488	375.46	99.0948	-0.00708
	481.334	91.1882	-0.06493	375.55	99.0937	-0.00696
	481.534	91.1781	-0.065	375.63	99.0937	-0.00682
	481.734	91.1603	-0.06509	375.71	99.0927	-0.00668
	481.934	91.1435	-0.06518	375.8	99.0927	-0.00653
	482.134	91.1406	-0.0653	375.88	99.0917	-0.0064
	482.334	91.1253	-0.06546	375.96	99.0917	-0.00629
	482.534	91.1104	-0.06564	376.05	99.0907	-0.00619
	482.734	91.0974	-0.06584	376.13	99.0897	-0.00616
	482.934	91.0771	-0.06606	376.21	99.0897	-0.00619
	483.134	91.0689	-0.06631	376.3	99.0886	-0.00628
	483.334	91.0509	-0.06656	376.38	99.0886	-0.00641
	483.534	91.0386	-0.06683	376.46	99.0876	-0.00651
	483.734	91.0219	-0.06712	376.55	99.0876	-0.0066
	483.934	91.0114	-0.06742	376.63	99.0866	-0.00664
	484.134	90.9945	-0.06772	376.71	99.0856	-0.00667
	484.334	90.9846	-0.06801	376.8	99.0856	-0.00676
	484.534	90.9664	-0.06831	376.88	99.0845	-0.00687
	484.734	90.9489	-0.06861	376.96	99.0845	-0.00697
	484.934	90.9387	-0.06891	377.05	99.0835	-0.00707
	485.134	90.9203	-0.06921	377.13	99.0835	-0.00706
	485.334	90.9121	-0.0695	377.21	99.0825	-0.00708
	485.534	90.893	-0.0698	377.3	99.0825	-0.00707
	485.734	90.8748	-0.07011	377.38	99.0815	-0.00704
	485.934	90.8649	-0.07042	377.46	99.0815	-0.00699
	486.134	90.8555	-0.07072	377.55	99.0805	-0.00686
	486.334	90.8463	-0.07103	377.63	99.0805	-0.00667
	486.534	90.8279	-0.07134	377.71	99.0794	-0.00639
	486.734	90.8089	-0.07166	377.8	99.0794	-0.00613
	486.934	90.8093	-0.07199	377.88	99.0784	-0.00592
	487.134	90.7904	-0.07235	377.96	99.0784	-0.00579
	487.334	90.7724	-0.07272	378.05	99.0774	-0.00578
	487.534	90.7628	-0.0731	378.13	99.0774	-0.00576
	487.734	90.7439	-0.07348	378.21	99.0764	-0.00576
	487.934	90.7256	-0.07388	378.3	99.0764	-0.00578
	488.134	90.7084	-0.07427	378.38	99.0754	-0.00587
	488.334	90.6966	-0.07465	378.46	99.0754	-0.00606
	488.534	90.6794	-0.07503	378.55	99.0744	-0.00628
	488.734	90.661	-0.07541	378.63	99.0733	-0.00648
	488.934	90.6508	-0.07579	378.71	99.0733	-0.00657
	489.134	90.6329	-0.07615	378.79	99.0723	-0.0065
	489.334	90.6227	-0.07651	378.88	99.0723	-0.00637
	489.534	90.6064	-0.07685	378.96	99.0713	-0.00631
	489.734	90.5868	-0.07719	379.04	99.0713	-0.00633
	489.934	90.5791	-0.07752	379.13	99.0703	-0.00643
	490.134	90.5709	-0.07785	379.21	99.0703	-0.00647
	490.334	90.5573	-0.07816	379.29	99.0693	-0.00642
	490.534	90.5422	-0.07847	379.38	99.0693	-0.00635
	490.734	90.5275	-0.07877	379.46	99.0682	-0.00626
	490.934	90.5118	-0.07906	379.54	99.0682	-0.0062
	491.134	90.4841	-0.07933	379.63	99.0682	-0.00617
	491.334	90.4737	-0.0796	379.71	99.0672	-0.00612
	491.534	90.4578	-0.07987	379.79	99.0672	-0.00605
	491.734	90.4392	-0.08014	379.88	99.0662	-0.00598
	491.934	90.4206	-0.08041	379.96	99.0662	-0.00589
	492.134	90.4106	-0.08068	380.04	99.0652	-0.00584
	492.334	90.3922	-0.08096	380.13	99.0652	-0.00579
	492.534	90.3733	-0.08123	380.21	99.0642	-0.00577
	492.734	90.3552	-0.08151	380.29	99.0642	-0.00577
	492.934	90.328	-0.08181	380.38	99.0631	-0.00574
	493.134	90.3201	-0.08213	380.46	99.0631	-0.0057
	493.334	90.3009	-0.08245	380.54	99.0631	-0.00565
	493.534	90.2827	-0.08279	380.63	99.0621	-0.00558
	493.734	90.2634	-0.08314	380.71	99.0621	-0.00551
	493.934	90.2445	-0.0835	380.79	99.0611	-0.00544
	494.134	90.227	-0.08388	380.88	99.0611	-0.00538
	494.334	90.2164	-0.08426	380.96	99.0611	-0.00532
	494.534	90.1998	-0.08464	381.04	99.0601	-0.00524
	494.734	90.182	-0.08503	381.13	99.0601	-0.00513
	494.934	90.1707	-0.08544	381.21	99.0591	-0.00503
	495.134	90.1589	-0.08584	381.29	99.0591	-0.00498
	495.334	90.1418	-0.08625	381.38	99.0591	-0.00498
	495.534	90.1233	-0.08663	381.46	99.058	-0.00502
	495.734	90.1072	-0.08701	381.54	99.058	-0.00501
	495.934	90.0875	-0.08737	381.63	99.057	-0.00497
	496.134	90.066	-0.0877	381.71	99.057	-0.0049
	496.334	90.0506	-0.08801	381.79	99.057	-0.00486
	496.534	90.032	-0.0883	381.87	99.056	-0.0049
	496.734	90.0135	-0.08858	381.96	99.056	-0.00495
	496.934	90.0023	-0.08885	382.04	99.055	-0.00502
	497.134	89.9826	-0.08912	382.12	99.055	-0.00502
	497.334	89.9587	-0.08938	382.21	99.055	-0.00496
	497.534	89.9459	-0.08963	382.29	99.054	-0.00489
	497.734	89.9205	-0.08987	382.38	99.054	-0.00483
	497.934	89.9019	-0.09012	382.46	99.0529	-0.0048
	498.134	89.8912	-0.09036	382.54	99.0529	-0.00476
	498.334	89.8724	-0.0906	382.63	99.0529	-0.00473
	498.534	89.853	-0.09084	382.71	99.0519	-0.0047
	498.734	89.8351	-0.09108	382.79	99.0519	-0.00465
	498.934	89.8103	-0.09132	382.88	99.0519	-0.0046
	499.134	89.7949	-0.09156	382.96	99.0509	-0.00454
	499.334	89.7731	-0.09179	383.04	99.0509	-0.00447
	499.534	89.7506	-0.09202	383.13	99.0509	-0.00442
	499.734	89.7358	-0.09224	383.21	99.0499	-0.00438
	499.934	89.7213	-0.09245	383.29	99.0499	-0.00437
	500.134	89.7094	-0.09266	383.38	99.0499	-0.00439
	500.334	89.6787	-0.09287	383.46	99.0489	-0.00437
	500.534	89.6679	-0.09307	383.54	99.0489	-0.00429
	500.734	89.6524	-0.09325	383.62	99.0478	-0.00422
	500.934	89.632	-0.09344	383.71	99.0478	-0.00416
	501.134	89.6045	-0.09363	383.79	99.0478	-0.00415
	501.334	89.5949	-0.09382	383.87	99.0468	-0.00423
	501.534	89.5745	-0.094	383.96	99.0468	-0.00427
	501.734	89.5578	-0.09419	384.04	99.0468	-0.0043
	501.934	89.5392	-0.0944	384.12	99.0468	-0.00432
	502.134	89.5145	-0.09462	384.21	99.0458	-0.00429
	502.334	89.5021	-0.09486	384.29	99.0458	-0.00428
	502.534	89.4771	-0.09509	384.37	99.0458	-0.00424
	502.734	89.4618	-0.09535	384.46	99.0458	-0.00418
	502.934	89.4399	-0.09563	384.54	99.0448	-0.00411
	503.134	89.4219	-0.09593	384.62	99.0448	-0.00403
	503.334	89.4034	-0.09624	384.71	99.0448	-0.00388
	503.534	89.3852	-0.09655	384.79	99.0448	-0.00369
	503.734	89.3632	-0.09687	384.87	99.0438	-0.00346
	503.934	89.3433	-0.09718	384.96	99.0438	-0.00317
	504.134	89.3189	-0.09748	385.04	99.0438	-0.00294
	504.334	89.3012	-0.0978	385.12	99.0427	-0.00281
	504.534	89.2853	-0.09811	385.21	99.0427	-0.00285
	504.734	89.2531	-0.09843	385.29	99.0417	-0.00297
	504.934	89.2342	-0.09874	385.37	99.0417	-0.00311
	505.134	89.2239	-0.09905	385.46	99.0407	-0.00326
	505.334	89.1986	-0.09935	385.54	99.0407	-0.00345
	505.534	89.181	-0.09964	385.62	99.0407	-0.00367
	505.734	89.1722	-0.09993	385.71	99.0397	-0.00392
	505.934	89.1497	-0.1002	385.79	99.0397	-0.00426
	506.134	89.1232	-0.10048	385.87	99.0387	-0.0046
	506.334	89.1125	-0.10077	385.96	99.0387	-0.00485
	506.534	89.0886	-0.10105	386.04	99.0387	-0.00495
	506.734	89.0694	-0.10135	386.12	99.0377	-0.00494
	506.934	89.0521	-0.10166	386.21	99.0377	-0.00491
	507.134	89.0295	-0.10197	386.29	99.0366	-0.00488
	507.334	89.003	-0.10229	386.37	99.0366	-0.0049
	507.534	88.9857	-0.10263	386.46	99.0366	-0.00497
	507.734	88.9682	-0.10297	386.54	99.0356	-0.00504
	507.934	88.9491	-0.10333	386.62	99.0356	-0.00503
	508.134	88.9317	-0.10372	386.71	99.0356	-0.00493
	508.334	88.9063	-0.10412	386.79	99.0346	-0.00484
	508.534	88.8807	-0.10452	386.87	99.0346	-0.00477
	508.734	88.8618	-0.10495	386.96	99.0336	-0.00475
	508.934	88.8444	-0.10537	387.04	99.0336	-0.00473
	509.134	88.8201	-0.10579	387.12	99.0336	-0.00471
	509.334	88.7976	-0.10624	387.21	99.0326	-0.00469
	509.534	88.7854	-0.1067	387.29	99.0326	-0.00461
	509.734	88.7666	-0.10717	387.37	99.0326	-0.00454
	509.934	88.7356	-0.10764	387.46	99.0315	-0.00447
	510.134	88.7132	-0.1081	387.54	99.0315	-0.00437
	510.334	88.6893	-0.10857	387.62	99.0305	-0.00434
	510.534	88.6741	-0.10903	387.71	99.0305	-0.00436
	510.734	88.6452	-0.10949	387.79	99.0305	-0.00445
	510.934	88.6257	-0.10994	387.87	99.0295	-0.00455
	511.134	88.5954	-0.11038	387.96	99.0295	-0.00457
	511.334	88.5816	-0.11079	388.04	99.0285	-0.00456
	511.534	88.5613	-0.11118	388.12	99.0285	-0.00458
	511.734	88.5395	-0.11156	388.21	99.0285	-0.00462
	511.934	88.5142	-0.11192	388.29	99.0275	-0.00469
	512.134	88.4921	-0.11227	388.37	99.0275	-0.00476
	512.334	88.4749	-0.11263	388.46	99.0264	-0.00477
	512.534	88.4449	-0.11299	388.54	99.0264	-0.00472
	512.734	88.4321	-0.11334	388.62	99.0264	-0.00466
	512.934	88.4093	-0.1137	388.7	99.0254	-0.00461
	513.134	88.3875	-0.11407	388.79	99.0254	-0.00461
	513.334	88.3618	-0.11443	388.87	99.0244	-0.00463
	513.534	88.3345	-0.11481	388.95	99.0244	-0.00466
	513.734	88.3085	-0.11522	389.04	99.0244	-0.00472
	513.934	88.2902	-0.11566	389.12	99.0234	-0.00479
	514.134	88.2602	-0.1161	389.2	99.0234	-0.00489
	514.334	88.2358	-0.11656	389.29	99.0224	-0.00498
	514.534	88.2179	-0.11703	389.37	99.0224	-0.00502
	514.734	88.1972	-0.11752	389.45	99.0224	-0.00502
	514.934	88.1668	-0.118	389.54	99.0213	-0.00498
	515.134	88.1466	-0.1185	389.62	99.0213	-0.00497
	515.334	88.1227	-0.11898	389.7	99.0213	-0.00491
	515.534	88.0999	-0.11945	389.79	99.0203	-0.00481
	515.734	88.069	-0.11991	389.87	99.0203	-0.00466
	515.934	88.0444	-0.12035	389.95	99.0203	-0.00452
	516.134	88.0252	-0.12078	390.04	99.0193	-0.00438
	516.334	88.0017	-0.1212	390.12	99.0193	-0.00425
	516.534	87.9788	-0.12162	390.2	99.0193	-0.00417
	516.734	87.9508	-0.12202	390.29	99.0183	-0.00415
	516.934	87.9277	-0.12241	390.37	99.0183	-0.00412
	517.134	87.9037	-0.12279	390.45	99.0183	-0.00409
	517.334	87.8825	-0.12315	390.54	99.0173	-0.00409
	517.534	87.8524	-0.12351	390.62	99.0173	-0.00409
	517.734	87.8316	-0.12387	390.7	99.0173	-0.0041
	517.934	87.8074	-0.12425	390.79	99.0162	-0.00408
	518.134	87.772	-0.12463	390.87	99.0162	-0.00408
	518.334	87.7559	-0.12503	390.95	99.0162	-0.0041
	518.534	87.7275	-0.12541	391.04	99.0152	-0.00414
	518.734	87.6998	-0.1258	391.12	99.0152	-0.00415
	518.934	87.6766	-0.12619	391.2	99.0152	-0.00413
	519.134	87.656	-0.12659	391.29	99.0142	-0.00405
	519.334	87.6255	-0.12701	391.37	99.0142	-0.00392
	519.534	87.6038	-0.12742	391.45	99.0142	-0.00383
	519.734	87.5732	-0.12783	391.54	99.0132	-0.00377
	519.934	87.5498	-0.12826	391.62	99.0132	-0.00382
	520.134	87.5198	-0.12869	391.7	99.0132	-0.00389
	520.334	87.4998	-0.12911	391.79	99.0122	-0.00394
	520.534	87.4664	-0.12953	391.87	99.0122	-0.004
	520.734	87.4513	-0.12996	391.95	99.0122	-0.00399
	520.934	87.4293	-0.13039	392.04	99.0112	-0.00406
	521.134	87.3978	-0.13083	392.12	99.0112	-0.00416
	521.334	87.3658	-0.13127	392.2	99.0112	-0.00432
	521.534	87.3439	-0.1317	392.29	99.0101	-0.00444
	521.734	87.3165	-0.13212	392.37	99.0101	-0.0044
	521.934	87.2948	-0.13253	392.45	99.0101	-0.0043
	522.134	87.2743	-0.13293	392.54	99.0091	-0.00416
	522.334	87.2536	-0.13331	392.62	99.0091	-0.00406
	522.534	87.2246	-0.13369	392.7	99.0091	-0.00404
	522.734	87.1959	-0.13407	392.79	99.0081	-0.00401
	522.934	87.1612	-0.13443	392.87	99.0081	-0.00395
	523.134	87.147	-0.13479	392.95	99.0081	-0.0039
	523.334	87.1176	-0.13516	393.04	99.0071	-0.00385
	523.534	87.0862	-0.13554	393.12	99.0071	-0.00392
	523.734	87.0542	-0.13591	393.2	99.0071	-0.00404
	523.934	87.0212	-0.13627	393.29	99.0061	-0.00409
	524.134	86.9886	-0.13663	393.37	99.0061	-0.00409
	524.334	86.9649	-0.137	393.45	99.0061	-0.00405
	524.534	86.9373	-0.13737	393.54	99.005	-0.00399
	524.734	86.9157	-0.13773	393.62	99.005	-0.00398
	524.934	86.8808	-0.1381	393.7	99.005	-0.00397
	525.134	86.8589	-0.13848	393.79	99.004	-0.00401
	525.334	86.8297	-0.13888	393.87	99.004	-0.004
	525.534	86.8033	-0.13929	393.95	99.004	-0.00388
	525.734	86.7751	-0.13973	394.04	99.003	-0.00374
	525.934	86.7428	-0.14017	394.12	99.003	-0.00365
	526.134	86.7137	-0.14061	394.2	99.003	-0.00365
	526.334	86.699	-0.14105	394.29	99.002	-0.00369
	526.534	86.6639	-0.14149	394.37	99.002	-0.00372
	526.734	86.6349	-0.14193	394.45	99.002	-0.00373
	526.934	86.6068	-0.14237	394.54	99.002	-0.00373
	527.134	86.5688	-0.14282	394.62	99.001	-0.00373
	527.334	86.5498	-0.14328	394.7	99.001	-0.00375
	527.534	86.5204	-0.14376	394.79	99.001	-0.0038
	527.734	86.4925	-0.14425	394.87	98.9999	-0.00388
	527.934	86.4646	-0.14474	394.95	98.9999	-0.00392
	528.134	86.4329	-0.14523	395.04	98.9999	-0.00391
	528.334	86.4052	-0.14573	395.12	98.9989	-0.00387
	528.534	86.3714	-0.14623	395.2	98.9989	-0.0038
	528.734	86.3446	-0.14673	395.29	98.9989	-0.00377
	528.934	86.3108	-0.14724	395.37	98.9989	-0.00374
	529.134	86.2835	-0.14777	395.45	98.9979	-0.0037
	529.334	86.2553	-0.14829	395.53	98.9979	-0.00366
	529.534	86.2222	-0.14882	395.62	98.9979	-0.00357
	529.734	86.1972	-0.14933	395.7	98.9969	-0.00355
	529.934	86.1642	-0.14984	395.78	98.9969	-0.00356
	530.134	86.1244	-0.15034	395.87	98.9969	-0.00356
	530.334	86.1037	-0.15086	395.95	98.9959	-0.00357
	530.534	86.0796	-0.15138	396.03	98.9959	-0.0036
	530.734	86.0469	-0.1519	396.12	98.9959	-0.0036
	530.934	86.0137	-0.15242	396.2	98.9959	-0.00361
	531.134	85.9883	-0.15293	396.28	98.9948	-0.00362
	531.334	85.9545	-0.15343	396.37	98.9948	-0.00363
	531.534	85.9211	-0.15391	396.45	98.9948	-0.0037
	531.734	85.8951	-0.15438	396.53	98.9948	-0.00368
	531.934	85.8701	-0.15485	396.62	98.9938	-0.00355
	532.134	85.8334	-0.15531	396.7	98.9938	-0.00338
	532.334	85.8022	-0.15577	396.78	98.9938	-0.0032
	532.534	85.7701	-0.15621	396.87	98.9928	-0.00313
	532.734	85.7437	-0.15666	396.95	98.9928	-0.00312
	532.934	85.7117	-0.15712	397.03	98.9928	-0.00313
	533.134	85.6721	-0.1576	397.12	98.9918	-0.00319
	533.334	85.6468	-0.1581	397.2	98.9918	-0.00323
	533.534	85.6141	-0.15861	397.28	98.9918	-0.00332
	533.734	85.589	-0.15913	397.37	98.9908	-0.00348
	533.934	85.5588	-0.15967	397.45	98.9908	-0.00366
	534.134	85.5304	-0.1602	397.53	98.9897	-0.00393
	534.334	85.4995	-0.16075	397.62	98.9897	-0.00417
	534.534	85.4614	-0.16132	397.7	98.9897	-0.0043
	534.734	85.4165	-0.1619	397.78	98.9887	-0.00435
	534.934	85.3849	-0.16251	397.87	98.9887	-0.0043
	535.134	85.3593	-0.16314	397.95	98.9887	-0.00426
	535.334	85.3196	-0.16377	398.03	98.9877	-0.00424
	535.534	85.2926	-0.1644	398.12	98.9877	-0.0042
	535.734	85.2644	-0.16503	398.2	98.9877	-0.00414
	535.934	85.2277	-0.16566	398.28	98.9867	-0.00407
	536.134	85.2012	-0.1663	398.37	98.9867	-0.00408
	536.334	85.1568	-0.16693	398.45	98.9867	-0.00412
	536.534	85.1338	-0.16756	398.53	98.9857	-0.00419
	536.734	85.0878	-0.16818	398.62	98.9857	-0.00424
	536.934	85.0529	-0.16879	398.7	98.9857	-0.00426
	537.134	85.0177	-0.16939	398.78	98.9857	-0.00424
	537.334	84.9901	-0.17	398.87	98.9847	-0.00418
	537.534	84.9483	-0.17061	398.95	98.9847	-0.00409
	537.734	84.9142	-0.17121	399.03	98.9847	-0.00397
	537.934	84.8858	-0.17182	399.12	98.9836	-0.00392
	538.134	84.8533	-0.17243	399.2	98.9836	-0.00384
	538.334	84.815	-0.17304	399.28	98.9836	-0.00379
	538.534	84.7853	-0.17364	399.37	98.9826	-0.00373
	538.734	84.7468	-0.17424	399.45	98.9826	-0.00364
	538.934	84.7147	-0.17483	399.53	98.9826	-0.00359
	539.134	84.6847	-0.17543	399.62	98.9826	-0.00355
	539.334	84.6449	-0.17604	399.7	98.9816	-0.00352
	539.534	84.6082	-0.17663	399.78	98.9816	-0.00353
	539.734	84.5711	-0.17721	399.86	98.9816	-0.00357
	539.934	84.5388	-0.1778	399.95	98.9806	-0.00357
	540.134	84.5029	-0.17837	400.03	98.9806	-0.00356
	540.334	84.4649	-0.17895	400.11	98.9806	-0.00352
	540.534	84.4293	-0.17953	400.2	98.9796	-0.00349
	540.734	84.3915	-0.18009	400.28	98.9796	-0.00354
	540.934	84.3601	-0.18064	400.36	98.9796	-0.00358
	541.134	84.3235	-0.18119	400.45	98.9785	-0.00364
	541.334	84.2952	-0.18172	400.53	98.9785	-0.00369
	541.534	84.2544	-0.18226	400.61	98.9785	-0.00368
	541.734	84.2215	-0.18279	400.7	98.9785	-0.00369
	541.934	84.1845	-0.18331	400.78	98.9775	-0.00371
	542.134	84.1474	-0.18383	400.86	98.9775	-0.00374
	542.334	84.0951	-0.18435	400.95	98.9775	-0.0038
	542.534	84.0586	-0.18486	401.03	98.9765	-0.00381
	542.734	84.029	-0.18535	401.12	98.9765	-0.00376
	542.934	83.9958	-0.18583	401.2	98.9765	-0.00369
	543.134	83.9594	-0.1863	401.28	98.9765	-0.00365
	543.334	83.9172	-0.18674	401.37	98.9755	-0.00361
	543.534	83.8849	-0.18718	401.45	98.9755	-0.00359
	543.734	83.8483	-0.18761	401.53	98.9755	-0.00354
	543.934	83.8064	-0.18803	401.62	98.9745	-0.00352
	544.134	83.7691	-0.18845	401.7	98.9745	-0.00348
	544.334	83.7293	-0.18887	401.78	98.9745	-0.00343
	544.534	83.6885	-0.18928	401.87	98.9734	-0.00341
	544.734	83.6567	-0.18966	401.95	98.9734	-0.00341
	544.934	83.6194	-0.19003	402.03	98.9734	-0.00346
	545.134	83.5824	-0.19038	402.12	98.9734	-0.00351
	545.334	83.5363	-0.19071	402.2	98.9724	-0.00357
	545.534	83.5019	-0.19102	402.28	98.9724	-0.00366
	545.734	83.4558	-0.19132	402.37	98.9724	-0.00375
	545.934	83.4199	-0.19163	402.45	98.9714	-0.00373
	546.134	83.3793	-0.19192	402.53	98.9714	-0.0037
	546.334	83.3442	-0.19221	402.62	98.9714	-0.00361
	546.534	83.308	-0.1925	402.7	98.9714	-0.00355
	546.734	83.2711	-0.1928	402.78	98.9704	-0.00354
	546.934	83.2275	-0.1931	402.87	98.9704	-0.00351
	547.134	83.1944	-0.19339	402.95	98.9704	-0.00346
	547.334	83.1488	-0.19366	403.03	98.9704	-0.00335
	547.534	83.112	-0.19392	403.12	98.9694	-0.00322
	547.734	83.0766	-0.19416	403.2	98.9694	-0.00306
	547.934	83.036	-0.19441	403.28	98.9694	-0.00298
	548.134	82.9971	-0.19465	403.37	98.9694	-0.003
	548.334	82.9625	-0.1949	403.45	98.9683	-0.00306
	548.534	82.9194	-0.19513	403.53	98.9683	-0.00312
	548.734	82.8836	-0.19537	403.62	98.9683	-0.00311
	548.934	82.8392	-0.19558	403.7	98.9683	-0.00307
	549.134	82.8055	-0.19576	403.78	98.9673	-0.00304
	549.334	82.7628	-0.19593	403.87	98.9673	-0.003
	549.534	82.724	-0.19608	403.95	98.9673	-0.00299
	549.734	82.6895	-0.19621	404.03	98.9663	-0.00305
	549.934	82.6457	-0.19633	404.12	98.9663	-0.00312
	550.134	82.6101	-0.19643	404.2	98.9663	-0.00319
	550.334	82.5683	-0.19652	404.28	98.9653	-0.0032
	550.534	82.5311	-0.19659	404.37	98.9653	-0.00317
	550.734	82.4856	-0.19664	404.45	98.9653	-0.00317
	550.934	82.4516	-0.1967	404.53	98.9643	-0.00321
	551.134	82.4089	-0.19674	404.62	98.9643	-0.00334
	551.334	82.3655	-0.19678	404.7	98.9643	-0.00353
	551.534	82.3308	-0.19684	404.78	98.9643	-0.00375
	551.734	82.2883	-0.19689	404.87	98.9632	-0.0039
	551.934	82.2451	-0.19694	404.95	98.9632	-0.00396
	552.134	82.2128	-0.19699	405.03	98.9632	-0.00393
	552.334	82.1683	-0.19705	405.12	98.9632	-0.00391
	552.534	82.1312	-0.19711	405.2	98.9622	-0.00384
	552.734	82.0912	-0.19717	405.28	98.9622	-0.00376
	552.934	82.0554	-0.19724	405.37	98.9622	-0.00364
	553.134	82.0112	-0.1973	405.45	98.9612	-0.00349
	553.334	81.9672	-0.19737	405.53	98.9612	-0.00335
	553.534	81.9351	-0.19745	405.62	98.9612	-0.00316
	553.734	81.8903	-0.19753	405.7	98.9612	-0.00307
	553.934	81.8558	-0.19762	405.78	98.9602	-0.00304
	554.134	81.8132	-0.1977	405.87	98.9602	-0.00313
	554.334	81.7784	-0.19779	405.95	98.9602	-0.00325
	554.534	81.741	-0.19787	406.03	98.9592	-0.00339
	554.734	81.6959	-0.19793	406.12	98.9592	-0.00349
	554.934	81.66	-0.19798	406.2	98.9592	-0.00353
	555.134	81.6238	-0.19803	406.28	98.9592	-0.0036
	555.334	81.5819	-0.19805	406.37	98.9581	-0.00364
	555.534	81.5442	-0.19807	406.45	98.9581	-0.00371
	555.734	81.5018	-0.19807	406.53	98.9581	-0.00371
	555.934	81.4671	-0.19807	406.62	98.9581	-0.00362
	556.134	81.4224	-0.19806	406.7	98.9571	-0.00346
	556.334	81.3854	-0.19803	406.78	98.9571	-0.00326
	556.534	81.3461	-0.198	406.87	98.9571	-0.00314
	556.734	81.3089	-0.19795	406.95	98.9571	-0.00308
	556.934	81.2687	-0.1979	407.03	98.9561	-0.00309
	557.134	81.2313	-0.19784	407.12	98.9561	-0.00308
	557.334	81.1951	-0.19777	407.2	98.9561	-0.00298
	557.534	81.1441	-0.1977	407.28	98.9561	-0.00288
	557.734	81.1033	-0.19762	407.37	98.9561	-0.00279
	557.934	81.0713	-0.19755	407.45	98.9551	-0.00275
	558.134	81.0285	-0.19747	407.53	98.9551	-0.0028
	558.334	80.985	-0.19739	407.62	98.9551	-0.00289
	558.534	80.9439	-0.19731	407.7	98.9551	-0.00297
	558.734	80.9106	-0.19723	407.78	98.9551	-0.00297
	558.934	80.8662	-0.19715	407.87	98.9541	-0.00287
	559.134	80.8294	-0.19708	407.95	98.9541	-0.00273
	559.334	80.7898	-0.19701	408.03	98.9541	-0.00266
	559.534	80.7551	-0.19694	408.12	98.9541	-0.00262
	559.734	80.7128	-0.19687	408.2	98.9531	-0.00257
	559.934	80.673	-0.19679	408.28	98.9531	-0.00249
	560.134	80.6322	-0.19671	408.37	98.9531	-0.00238
	560.334	80.5963	-0.19664	408.45	98.9531	-0.00231
	560.534	80.5574	-0.19656	408.53	98.952	-0.00228
	560.734	80.5214	-0.19649	408.62	98.952	-0.00232
	560.934	80.4833	-0.19643	408.7	98.952	-0.00246
	561.134	80.4477	-0.19638	408.78	98.952	-0.00264
	561.334	80.3917	-0.19633	408.87	98.951	-0.00275
	561.534	80.3557	-0.19628	408.95	98.951	-0.00285
	561.734	80.316	-0.19624	409.03	98.951	-0.00292
	561.934	80.2708	-0.19619	409.12	98.95	-0.00307
	562.134	80.2335	-0.19614	409.2	98.95	-0.00325
	562.334	80.1982	-0.19609	409.29	98.95	-0.00336
	562.534	80.1499	-0.19605	409.37	98.95	-0.00339
	562.734	80.1228	-0.19601	409.45	98.949	-0.00334
	562.934	80.0768	-0.19596	409.54	98.949	-0.00327
	563.134	80.0382	-0.19592	409.62	98.949	-0.00322
	563.334	79.9927	-0.19589	409.7	98.949	-0.00323
	563.534	79.9639	-0.19586	409.79	98.948	-0.00323
	563.734	79.9179	-0.19583	409.87	98.948	-0.00321
	563.934	79.881	-0.19579	409.95	98.948	-0.00313
	564.134	79.835	-0.19576	410.04	98.948	-0.00307
	564.334	79.8066	-0.19573	410.12	98.9469	-0.00303
	564.534	79.7607	-0.19571	410.2	98.9469	-0.00301
	564.734	79.7236	-0.19569	410.29	98.9469	-0.00299
	564.934	79.6865	-0.19566	410.37	98.9469	-0.00295
	565.134	79.6481	-0.19564	410.45	98.9459	-0.00291
	565.334	79.6038	-0.19562	410.54	98.9459	-0.0029
	565.534	79.5752	-0.1956	410.62	98.9459	-0.00294
	565.734	79.538	-0.19559	410.7	98.9459	-0.00299
	565.934	79.492	-0.19559	410.79	98.9449	-0.00305
	566.134	79.4647	-0.19559	410.87	98.9449	-0.00309
	566.334	79.4261	-0.19557	410.95	98.9449	-0.0031
	566.534	79.3894	-0.19556	411.04	98.9449	-0.00311
	566.734	79.353	-0.19555	411.12	98.9449	-0.00313
	566.934	79.3078	-0.19552	411.2	98.9439	-0.00314
	567.134	79.2699	-0.19548	411.29	98.9439	-0.0031
	567.334	79.2254	-0.19545	411.37	98.9439	-0.00299
	567.534	79.188	-0.19541	411.45	98.9439	-0.00285
	567.734	79.1492	-0.19536	411.54	98.9439	-0.00275
	567.934	79.1126	-0.19531	411.62	98.9429	-0.00267
	568.134	79.0679	-0.19525	411.7	98.9429	-0.00265
	568.334	79.0288	-0.19518	411.79	98.9429	-0.00262
	568.534	78.9853	-0.1951	411.87	98.9429	-0.00255
	568.734	78.9552	-0.195	411.95	98.9418	-0.00251
	568.934	78.9108	-0.19489	412.04	98.9418	-0.00246
	569.134	78.8734	-0.19478	412.12	98.9418	-0.00249
	569.334	78.8364	-0.19467	412.2	98.9408	-0.00258
	569.534	78.8013	-0.19455	412.29	98.9408	-0.00268
	569.734	78.7639	-0.19443	412.37	98.9408	-0.00278
	569.934	78.7164	-0.1943	412.45	98.9408	-0.00282
	570.134	78.6791	-0.19416	412.54	98.9398	-0.00282
	570.334	78.6438	-0.19404	412.62	98.9398	-0.00287
	570.534	78.5963	-0.19392	412.7	98.9398	-0.00298
	570.734	78.559	-0.1938	412.79	98.9388	-0.00315
	570.934	78.5204	-0.1937	412.87	98.9388	-0.00333
	571.134	78.4834	-0.19361	412.95	98.9388	-0.00346
	571.334	78.4474	-0.19351	413.04	98.9377	-0.00355
	571.534	78.4082	-0.19342	413.12	98.9377	-0.00364
	571.734	78.3711	-0.19334	413.2	98.9377	-0.00371
	571.934	78.3351	-0.19325	413.29	98.9367	-0.00379
	572.134	78.2894	-0.19317	413.37	98.9367	-0.00389
	572.334	78.2522	-0.19311	413.45	98.9367	-0.00395
	572.534	78.2146	-0.19304	413.54	98.9357	-0.00394
	572.734	78.1776	-0.19296	413.62	98.9357	-0.00388
	572.934	78.1323	-0.19288	413.7	98.9357	-0.0038
	573.134	78.0954	-0.19281	413.79	98.9347	-0.00376
	573.334	78.0562	-0.19273	413.87	98.9347	-0.00375
	573.534	78.0119	-0.19265	413.96	98.9347	-0.00378
	573.734	77.9833	-0.19258	414.04	98.9337	-0.00383
	573.934	77.9365	-0.1925	414.12	98.9337	-0.00389
	574.134	77.9	-0.19241	414.21	98.9337	-0.00394
	574.334	77.8631	-0.19231	414.29	98.9327	-0.00395
	574.534	77.8264	-0.19219	414.37	98.9327	-0.00401
	574.734	77.7801	-0.19205	414.46	98.9327	-0.00403
	574.934	77.7424	-0.19192	414.54	98.9316	-0.00405
	575.134	77.7059	-0.19177	414.62	98.9316	-0.00407
	575.334	77.6682	-0.19161	414.7	98.9316	-0.00406
	575.534	77.6234	-0.19143	414.79	98.9306	-0.00407
	575.734	77.5856	-0.19123	414.87	98.9306	-0.00409
	575.934	77.5485	-0.19101	414.95	98.9296	-0.00405
	576.134	77.5201	-0.19077	415.04	98.9296	-0.00403
	576.334	77.4746	-0.19052	415.12	98.9296	-0.00406
	576.534	77.4368	-0.19027	415.2	98.9286	-0.00409
	576.734	77.3907	-0.18999	415.29	98.9286	-0.00417
	576.934	77.3628	-0.18971	415.37	98.9276	-0.00423
	577.134	77.3351	-0.18944	415.45	98.9276	-0.00427
	577.334	77.2885	-0.18919	415.54	98.9276	-0.00431
	577.534	77.2515	-0.18895	415.62	98.9265	-0.00435
	577.734	77.2146	-0.1887	415.7	98.9265	-0.00444
	577.934	77.1781	-0.18847	415.79	98.9255	-0.00459
	578.134	77.1406	-0.18826	415.87	98.9255	-0.00472
	578.334	77.1036	-0.18805	415.96	98.9245	-0.00483
	578.534	77.076	-0.18785	416.04	98.9245	-0.00495
	578.734	77.0389	-0.18764	416.12	98.9235	-0.00504
	578.934	77.0019	-0.18742	416.21	98.9235	-0.00518
	579.134	76.965	-0.18721	416.29	98.9235	-0.00529
	579.334	76.9187	-0.18699	416.37	98.9225	-0.00536
	579.534	76.8812	-0.18677	416.46	98.9225	-0.00542
	579.734	76.8442	-0.18654	416.54	98.9214	-0.00543
	579.934	76.8072	-0.18629	416.62	98.9214	-0.00539
	580.134	76.7701	-0.18604	416.71	98.9214	-0.00533
	580.334	76.7331	-0.18576	416.79	98.9204	-0.00525
	580.534	76.6961	-0.18547	416.87	98.9204	-0.00513
	580.734	76.6593	-0.18517	416.96	98.9194	-0.00506
	580.934	76.6221	-0.18485	417.04	98.9194	-0.00501
	581.134	76.5849	-0.18452	417.12	98.9184	-0.00497
	581.334	76.5387	-0.18419	417.21	98.9184	-0.00493
	581.534	76.5017	-0.18386	417.29	98.9174	-0.0049
	581.734	76.4649	-0.18353	417.37	98.9174	-0.0049
	581.934	76.4368	-0.18319	417.46	98.9163	-0.00495
	582.134	76.3998	-0.18288	417.54	98.9163	-0.00509
	582.334	76.3627	-0.18258	417.62	98.9153	-0.00522
	582.534	76.3255	-0.18229	417.71	98.9153	-0.00537
	582.734	76.2888	-0.182	417.79	98.9153	-0.00549
	582.934	76.2515	-0.1817	417.87	98.9143	-0.00552
	583.134	76.2144	-0.1814	417.96	98.9143	-0.00558
	583.334	76.1866	-0.18109	418.04	98.9133	-0.00561
	583.534	76.1495	-0.18078	418.12	98.9133	-0.00562
	583.734	76.1119	-0.18049	418.21	98.9123	-0.00569
	583.934	76.0749	-0.1802	418.29	98.9123	-0.00574
	584.134	76.038	-0.17991	418.37	98.9112	-0.00574
	584.334	75.9922	-0.17962	418.46	98.9112	-0.00573
	584.534	75.9643	-0.17931	418.54	98.9102	-0.00569
	584.734	75.9274	-0.17901	418.62	98.9102	-0.00572
	584.934	75.8907	-0.17869	418.71	98.9092	-0.00579
	585.134	75.8537	-0.17835	418.79	98.9092	-0.00589
	585.334	75.8165	-0.17798	418.87	98.9082	-0.00597
	585.534	75.7797	-0.17761	418.96	98.9082	-0.00601
	585.734	75.7521	-0.17722	419.04	98.9072	-0.00598
	585.934	75.7151	-0.17682	419.12	98.9072	-0.00586
	586.134	75.6783	-0.17637	419.21	98.9061	-0.00575
	586.334	75.641	-0.17592	419.29	98.9061	-0.00567
	586.534	75.6132	-0.17545	419.37	98.9051	-0.00562
	586.734	75.5765	-0.17498	419.46	98.9051	-0.00562
	586.934	75.5394	-0.17449	419.54	98.9041	-0.00567
	587.134	75.5022	-0.17398	419.62	98.9041	-0.00574
	587.334	75.4652	-0.17346	419.71	98.9031	-0.00584
	587.534	75.428	-0.1729	419.79	98.9031	-0.00587
	587.734	75.4001	-0.17232	419.87	98.9021	-0.00592
	587.934	75.3631	-0.17172	419.96	98.9021	-0.00601
	588.134	75.326	-0.17111	420.04	98.901	-0.00611
	588.334	75.2891	-0.17049	420.12	98.9	-0.00624
	588.534	75.2611	-0.16985	420.21	98.9	-0.00636
	588.734	75.2239	-0.1692	420.29	98.899	-0.00644
	588.934	75.1874	-0.16854	420.37	98.899	-0.00648
	589.134	75.1499	-0.16789	420.46	98.898	-0.00642
	589.334	75.1226	-0.16722	420.54	98.898	-0.00632
	589.534	75.0851	-0.16655	420.62	98.897	-0.00625
	589.734	75.0575	-0.16588	420.71	98.896	-0.00626
	589.934	75.0298	-0.16522	420.79	98.896	-0.00634
	590.134	75.0019	-0.16457	420.87	98.8949	-0.00647
	590.334	74.9557	-0.16391	420.96	98.8949	-0.00653
	590.534	74.9278	-0.16326	421.04	98.8939	-0.00656
	590.734	74.9002	-0.16261	421.12	98.8929	-0.00658
	590.934	74.8632	-0.16198	421.21	98.8929	-0.00664
	591.134	74.8356	-0.16135	421.29	98.8919	-0.0068
	591.334	74.7987	-0.16074	421.37	98.8909	-0.00702
	591.534	74.7616	-0.16015	421.46	98.8909	-0.00728
	591.734	74.7247	-0.15957	421.54	98.8898	-0.00748
	591.934	74.6971	-0.15899	421.62	98.8888	-0.00758
	592.134	74.6693	-0.15843	421.71	98.8888	-0.00767
	592.334	74.6324	-0.15786	421.79	98.8878	-0.00773
	592.534	74.605	-0.15728	421.87	98.8868	-0.00783
	592.734	74.5678	-0.15671	421.96	98.8868	-0.00786
	592.934	74.5397	-0.15612	422.04	98.8858	-0.00788
	593.134	74.5026	-0.15554	422.12	98.8847	-0.00792
	593.334	74.4748	-0.15498	422.21	98.8847	-0.00791
	593.534	74.447	-0.15441	422.29	98.8837	-0.00794
	593.734	74.41	-0.15384	422.37	98.8827	-0.00789
	593.934	74.382	-0.15328	422.46	98.8827	-0.00788
	594.134	74.3543	-0.15272	422.54	98.8817	-0.00786
	594.334	74.3174	-0.15215	422.62	98.8807	-0.00782
	594.534	74.2898	-0.15159	422.71	98.8807	-0.00778
	594.734	74.2615	-0.15102	422.79	98.8796	-0.00775
	594.934	74.2431	-0.15043	422.87	98.8786	-0.0078
	595.134	74.2156	-0.14983	422.96	98.8776	-0.00787
	595.334	74.1786	-0.14921	423.04	98.8776	-0.00798
	595.534	74.1509	-0.14858	423.12	98.8766	-0.00806
	595.734	74.1139	-0.14794	423.21	98.8756	-0.00814
	595.934	74.0953	-0.1473	423.29	98.8745	-0.00826
	596.134	74.0582	-0.14665	423.37	98.8745	-0.00839
	596.334	74.0399	-0.14602	423.46	98.8735	-0.00852
	596.534	74.0116	-0.14537	423.54	98.8725	-0.00863
	596.734	73.9841	-0.1447	423.62	98.8715	-0.00871
	596.934	73.9561	-0.14403	423.71	98.8715	-0.00875
	597.134	73.9192	-0.14335	423.79	98.8705	-0.00874
	597.334	73.8917	-0.14267	423.87	98.8695	-0.00871
	597.534	73.8635	-0.14201	423.96	98.8695	-0.00871
	597.734	73.8359	-0.14136	424.04	98.8684	-0.00878
	597.934	73.8083	-0.14072	424.12	98.8674	-0.00886
	598.134	73.7714	-0.14011	424.21	98.8664	-0.00893
	598.334	73.753	-0.13953	424.29	98.8664	-0.00899
	598.534	73.7251	-0.13899	424.37	98.8654	-0.00901
	598.734	73.6974	-0.13848	424.46	98.8644	-0.00904
	598.934	73.6603	-0.13798	424.54	98.8644	-0.00901
	599.134	73.6325	-0.13748	424.62	98.8633	-0.00896
	599.334	73.6136	-0.137	424.71	98.8623	-0.00882
	599.534	73.5856	-0.13652	424.79	98.8623	-0.0087
	599.734	73.5582	-0.13606	424.87	98.8613	-0.00861
	599.934	73.5295	-0.1356	424.96	98.8603	-0.00852
	600.134	73.5016	-0.13514	425.04	98.8593	-0.00845
	600.334	73.4741	-0.13467	425.12	98.8593	-0.00837
	600.534	73.4485	-0.13422	425.21	98.8582	-0.00831
	600.734	73.4176	-0.13376	425.29	98.8572	-0.00831
	600.934	73.3929	-0.13329	425.37	98.8572	-0.0083
	601.134	73.3623	-0.13281	425.46	98.8562	-0.00828
	601.334	73.3352	-0.13231	425.54	98.8562	-0.00828
	601.534	73.298	-0.13181	425.62	98.8552	-0.00826
	601.734	73.2806	-0.13129	425.71	98.8542	-0.00822
	601.934	73.2616	-0.13078	425.79	98.8542	-0.00816
	602.134	73.2254	-0.13026	425.87	98.8531	-0.00805
	602.334	73.2051	-0.12974	425.96	98.8531	-0.00799
	602.534	73.1783	-0.12923	426.04	98.8521	-0.00796
	602.734	73.151	-0.12875	426.12	98.8511	-0.00793
	602.934	73.121	-0.12827	426.21	98.8511	-0.00786
	603.134	73.0943	-0.12778	426.29	98.8501	-0.00772
	603.334	73.067	-0.1273	426.37	98.8491	-0.00755
	603.534	73.0388	-0.12683	426.46	98.8491	-0.00738
	603.734	73.0202	-0.12636	426.54	98.848	-0.00729
	603.934	72.9836	-0.1259	426.62	98.847	-0.00724
	604.134	72.9741	-0.12542	426.71	98.847	-0.00721
	604.334	72.9477	-0.12494	426.79	98.846	-0.00725
	604.534	72.9296	-0.12445	426.87	98.845	-0.00733
	604.734	72.901	-0.12397	426.96	98.844	-0.00745
	604.934	72.882	-0.1235	427.04	98.844	-0.00765
	605.134	72.8544	-0.12303	427.12	98.843	-0.00786
	605.334	72.8256	-0.12254	427.21	98.8419	-0.00806
	605.534	72.8076	-0.12204	427.29	98.8409	-0.00832
	605.734	72.78	-0.12154	427.37	98.8409	-0.00853
	605.934	72.7612	-0.12104	427.45	98.8399	-0.00873
	606.134	72.7432	-0.12054	427.54	98.8389	-0.0089
	606.334	72.7138	-0.12004	427.62	98.8389	-0.00893
	606.534	72.6883	-0.11955	427.7	98.8379	-0.00889
	606.734	72.669	-0.11906	427.79	98.8368	-0.00878
	606.934	72.6504	-0.11858	427.87	98.8358	-0.00869
	607.134	72.6216	-0.11812	427.95	98.8358	-0.00865
	607.334	72.5957	-0.11764	428.04	98.8348	-0.00859
	607.534	72.5768	-0.11717	428.12	98.8338	-0.00857
	607.734	72.5391	-0.11671	428.2	98.8338	-0.00851
	607.934	72.5218	-0.11627	428.29	98.8328	-0.00847
	608.134	72.493	-0.11584	428.37	98.8317	-0.00842
	608.334	72.4747	-0.11541	428.46	98.8307	-0.00837
	608.534	72.4557	-0.11498	428.54	98.8307	-0.0084
	608.734	72.4292	-0.11456	428.62	98.8297	-0.00849
	608.934	72.4015	-0.11416	428.71	98.8287	-0.00857
	609.134	72.3815	-0.11376	428.79	98.8287	-0.00863
	609.334	72.3449	-0.11339	428.87	98.8277	-0.00868
	609.534	72.3261	-0.11302	428.96	98.8266	-0.00869
	609.734	72.3072	-0.11267	429.04	98.8256	-0.00871
	609.934	72.2706	-0.11233	429.12	98.8256	-0.00868
	610.134	72.2538	-0.112	429.21	98.8246	-0.00861
	610.334	72.2342	-0.11169	429.29	98.8236	-0.00855
	610.534	72.2143	-0.11139	429.37	98.8236	-0.00845
	610.734	72.1882	-0.11111	429.46	98.8226	-0.00838
	610.934	72.1718	-0.11082	429.54	98.8215	-0.00836
	611.134	72.1604	-0.11054	429.62	98.8215	-0.0084
	611.334	72.1431	-0.11026	429.71	98.8205	-0.00847
	611.534	72.1146	-0.10998	429.79	98.8195	-0.00848
	611.734	72.0851	-0.10971	429.87	98.8185	-0.00846
	611.934	72.0746	-0.10944	429.96	98.8185	-0.00841
	612.134	72.0504	-0.10918	430.04	98.8175	-0.00841
	612.334	72.0287	-0.10894	430.12	98.8164	-0.00846
	612.534	72.0217	-0.10871	430.21	98.8154	-0.00853
	612.734	71.9829	-0.10847	430.29	98.8154	-0.00859
	612.934	71.9669	-0.10825	430.37	98.8144	-0.00861
	613.134	71.9461	-0.10803	430.46	98.8134	-0.0086
	613.334	71.9203	-0.10779	430.54	98.8124	-0.0086
	613.534	71.906	-0.10755	430.62	98.8124	-0.00863
	613.734	71.8729	-0.10729	430.71	98.8113	-0.00873
	613.934	71.8521	-0.10704	430.79	98.8103	-0.00886
	614.134	71.8334	-0.10677	430.87	98.8093	-0.009
	614.334	71.8141	-0.10652	430.96	98.8083	-0.00911
	614.534	71.7951	-0.10626	431.04	98.8083	-0.0092
	614.734	71.7707	-0.10601	431.12	98.8073	-0.00928
	614.934	71.751	-0.10576	431.21	98.8063	-0.00933
	615.134	71.7278	-0.10549	431.29	98.8052	-0.00936
	615.334	71.7086	-0.10521	431.37	98.8052	-0.00932
	615.534	71.6842	-0.10493	431.46	98.8042	-0.00924
	615.734	71.6659	-0.10464	431.54	98.8032	-0.00915
	615.934	71.6315	-0.10434	431.62	98.8022	-0.00905
	616.134	71.6227	-0.10406	431.71	98.8022	-0.00903
	616.334	71.604	-0.10379	431.79	98.8012	-0.00904
	616.534	71.5767	-0.10353	431.87	98.8001	-0.00907
	616.734	71.5576	-0.10329	431.95	98.7991	-0.00911
	616.934	71.5389	-0.10306	432.04	98.7991	-0.00911
	617.134	71.5124	-0.10286	432.12	98.7981	-0.0091
	617.334	71.4944	-0.10266	432.21	98.7971	-0.00906
	617.534	71.4767	-0.10247	432.29	98.796	-0.00904
	617.734	71.4559	-0.10227	432.37	98.796	-0.00905
	617.934	71.4364	-0.10208	432.45	98.795	-0.00911
	618.134	71.4107	-0.10189	432.54	98.794	-0.00918
	618.334	71.3927	-0.1017	432.62	98.793	-0.0092
	618.534	71.3738	-0.10152	432.7	98.793	-0.00917
	618.734	71.3563	-0.10135	432.79	98.792	-0.00912
	618.934	71.3359	-0.10121	432.87	98.791	-0.00908
	619.134	71.3098	-0.10108	432.95	98.7899	-0.00909
	619.334	71.2922	-0.10096	433.04	98.7899	-0.00913
	619.534	71.2727	-0.10085	433.12	98.7889	-0.00919
	619.734	71.2514	-0.10073	433.2	98.7879	-0.00922
	619.934	71.2329	-0.10063	433.29	98.7869	-0.0092
	620.134	71.2057	-0.10051	433.37	98.7869	-0.00914
	620.334	71.1871	-0.10038	433.45	98.7859	-0.00906
	620.534	71.1696	-0.10025	433.54	98.7848	-0.00898
	620.734	71.1424	-0.10011	433.62	98.7838	-0.00891
	620.934	71.1329	-0.09996	433.7	98.7838	-0.00893
	621.134	71.1142	-0.0998	433.79	98.7828	-0.00896
	621.334	71.0866	-0.09961	433.87	98.7818	-0.00899
	621.534	71.0687	-0.09939	433.95	98.7808	-0.00894
	621.734	71.0586	-0.09914	434.04	98.7808	-0.00884
	621.934	71.0309	-0.09887	434.12	98.7797	-0.00874
	622.134	71.0138	-0.09856	434.2	98.7787	-0.00869
	622.334	70.9942	-0.09824	434.29	98.7777	-0.00872
	622.534	70.9867	-0.0979	434.37	98.7777	-0.00878
	622.734	70.9657	-0.09755	434.45	98.7767	-0.00881
	622.934	70.9469	-0.09719	434.54	98.7757	-0.00881
	623.134	70.9202	-0.09684	434.62	98.7746	-0.0088
	623.334	70.9022	-0.0965	434.7	98.7746	-0.00884
	623.534	70.8834	-0.09617	434.79	98.7736	-0.00895
	623.734	70.8545	-0.09584	434.87	98.7726	-0.00903
	623.934	70.8358	-0.09551	434.95	98.7726	-0.0091
	624.134	70.8194	-0.09521	435.04	98.7716	-0.00912
	624.334	70.7999	-0.0949	435.12	98.7706	-0.00907
	624.534	70.7884	-0.0946	435.2	98.7695	-0.00902
	624.734	70.7717	-0.0943	435.29	98.7695	-0.00895
	624.934	70.7439	-0.09403	435.37	98.7685	-0.00892
	625.134	70.7272	-0.09377	435.45	98.7675	-0.00889
	625.334	70.7084	-0.09352	435.54	98.7665	-0.00884
	625.534	70.6885	-0.09327	435.62	98.7665	-0.00878
	625.734	70.67	-0.09301	435.7	98.7655	-0.00876
	625.934	70.6515	-0.09275	435.79	98.7644	-0.00879
	626.134	70.6238	-0.0925	435.87	98.7634	-0.00886
	626.334	70.6069	-0.09224	435.95	98.7624	-0.00893
	626.534	70.5872	-0.09198	436.04	98.7624	-0.00899
	626.734	70.5696	-0.09172	436.12	98.7614	-0.00906
	626.934	70.5491	-0.09146	436.2	98.7604	-0.00913
	627.134	70.5305	-0.09121	436.29	98.7593	-0.00917
	627.334	70.5136	-0.09096	436.37	98.7593	-0.00918
	627.534	70.4953	-0.09071	436.45	98.7583	-0.00915
	627.734	70.4771	-0.09046	436.54	98.7573	-0.00914
	627.934	70.4642	-0.09019	436.62	98.7563	-0.00915
	628.134	70.4393	-0.08992	436.7	98.7563	-0.00917
	628.334	70.4199	-0.08964	436.79	98.7553	-0.00921
	628.534	70.4131	-0.08934	436.87	98.7543	-0.00923
	628.734	70.3925	-0.08904	436.95	98.7532	-0.00926
	628.934	70.3821	-0.08874	437.04	98.7532	-0.00926
	629.134	70.3637	-0.08845	437.12	98.7522	-0.00924
	629.334	70.3458	-0.08817	437.2	98.7512	-0.00922
	629.534	70.3265	-0.08789	437.29	98.7502	-0.0092
	629.734	70.3085	-0.08762	437.37	98.7502	-0.00916
	629.934	70.2816	-0.08738	437.45	98.7492	-0.0091
	630.134	70.2718	-0.08713	437.54	98.7481	-0.00902
	630.334	70.2534	-0.08691	437.62	98.7471	-0.00897
	630.534	70.2365	-0.0867	437.71	98.7471	-0.00895
	630.734	70.2171	-0.08649	437.79	98.7461	-0.00896
	630.934	70.1981	-0.08628	437.87	98.7451	-0.00897
	631.134	70.1811	-0.08608	437.96	98.7441	-0.00899
	631.334	70.1615	-0.08588	438.04	98.7441	-0.00897
	631.534	70.1506	-0.08567	438.12	98.743	-0.00896
	631.734	70.1335	-0.08545	438.21	98.742	-0.009
	631.934	70.1245	-0.0852	438.29	98.741	-0.00906
	632.134	70.1044	-0.08494	438.37	98.741	-0.00914
	632.334	70.0858	-0.08467	438.46	98.74	-0.00912
	632.534	70.0685	-0.08437	438.54	98.739	-0.00904
	632.734	70.0587	-0.08406	438.62	98.7379	-0.00897
	632.934	70.0401	-0.08374	438.71	98.7379	-0.00893
	633.134	70.0243	-0.0834	438.79	98.7369	-0.00895
	633.334	70.0049	-0.08306	438.87	98.7359	-0.00899
	633.534	69.9914	-0.08271	438.96	98.7349	-0.00905
	633.734	69.9752	-0.08236	439.04	98.7349	-0.00906
	633.934	69.9562	-0.082	439.12	98.7339	-0.00899
	634.134	69.9288	-0.08164	439.21	98.7328	-0.00894
	634.334	69.9181	-0.08129	439.29	98.7328	-0.00892
	634.534	69.9025	-0.08094	439.37	98.7318	-0.00892
	634.734	69.8832	-0.08061	439.45	98.7308	-0.00895
	634.934	69.8649	-0.08027	439.54	98.7298	-0.00892
	635.134	69.858	-0.07997	439.62	98.7298	-0.00885
	635.334	69.8383	-0.0797	439.7	98.7288	-0.00875
	635.534	69.8203	-0.07944	439.79	98.7278	-0.00858
	635.734	69.8076	-0.0792	439.87	98.7267	-0.00845
	635.934	69.7925	-0.07896	439.95	98.7267	-0.00837
	636.134	69.7741	-0.07872	440.04	98.7257	-0.0084
	636.334	69.7609	-0.07848	440.12	98.7247	-0.00849
	636.534	69.7368	-0.07825	440.2	98.7237	-0.00859
	636.734	69.7237	-0.07802	440.29	98.7237	-0.00869
	636.934	69.7072	-0.07779	440.37	98.7227	-0.00874
	637.134	69.6905	-0.07757	440.45	98.7216	-0.00878
	637.334	69.6796	-0.07737	440.54	98.7206	-0.00884
	637.534	69.6613	-0.07717	440.62	98.7206	-0.00893
	637.734	69.6509	-0.07697	440.7	98.7196	-0.00906
	637.934	69.6334	-0.07675	440.79	98.7186	-0.00918
	638.134	69.6151	-0.07651	440.87	98.7186	-0.00919
	638.334	69.6047	-0.07625	440.95	98.7176	-0.00911
	638.534	69.5871	-0.07598	441.04	98.7165	-0.00898
	638.734	69.5688	-0.07568	441.12	98.7155	-0.00889
	638.934	69.5585	-0.07539	441.2	98.7155	-0.00887
	639.134	69.5425	-0.07506	441.29	98.7145	-0.00883
	639.334	69.5234	-0.07474	441.37	98.7135	-0.00883
	639.534	69.5124	-0.07442	441.45	98.7135	-0.00885
	639.734	69.4963	-0.07411	441.54	98.7125	-0.00887
	639.934	69.4826	-0.07379	441.62	98.7114	-0.00886
	640.134	69.4661	-0.07347	441.7	98.7104	-0.00874
	640.334	69.45	-0.07316	441.79	98.7104	-0.00864
	640.534	69.4384	-0.07284	441.87	98.7094	-0.00854
	640.734	69.419	-0.07253	441.95	98.7084	-0.00848
	640.934	69.4021	-0.0722	442.04	98.7084	-0.00837
	641.134	69.3839	-0.07187	442.12	98.7074	-0.00829
	641.334	69.3723	-0.07155	442.2	98.7063	-0.00825
	641.534	69.3557	-0.07124	442.29	98.7053	-0.00825
	641.734	69.3456	-0.07092	442.37	98.7043	-0.00833
	641.934	69.3282	-0.0706	442.45	98.7043	-0.00845
	642.134	69.3194	-0.07028	442.54	98.7033	-0.00861
	642.334	69.3081	-0.06994	442.62	98.7023	-0.00877
	642.534	69.291	-0.06959	442.7	98.7023	-0.00887
	642.734	69.2895	-0.06923	442.79	98.7013	-0.00895
	642.934	69.2743	-0.06887	442.87	98.7002	-0.00906
	643.134	69.2618	-0.06852	442.95	98.6992	-0.00917
	643.334	69.2465	-0.06817	443.04	98.6992	-0.00923
	643.534	69.2339	-0.06782	443.12	98.6982	-0.00918
	643.734	69.2188	-0.06747	443.2	98.6972	-0.00907
	643.934	69.2097	-0.06713	443.29	98.6962	-0.00897
	644.134	69.1899	-0.06679	443.37	98.6962	-0.00893
	644.334	69.1789	-0.06645	443.45	98.6951	-0.0089
	644.534	69.1614	-0.06613	443.54	98.6941	-0.00891
	644.734	69.1511	-0.06581	443.62	98.6941	-0.00888
	644.934	69.1335	-0.0655	443.7	98.6931	-0.00887
	645.134	69.1232	-0.06518	443.79	98.6921	-0.00886
	645.334	69.1065	-0.06487	443.87	98.6911	-0.00883
	645.534	69.0952	-0.06458	443.95	98.6911	-0.00879
	645.734	69.0788	-0.0643	444.04	98.69	-0.00868
	645.934	69.0704	-0.06403	444.12	98.689	-0.00858
	646.134	69.0579	-0.06377	444.2	98.688	-0.0085
	646.334	69.043	-0.06352	444.29	98.688	-0.00852
	646.534	69.034	-0.06326	444.37	98.687	-0.00861
	646.734	69.014	-0.06302	444.45	98.686	-0.00869
	646.934	69.0028	-0.06276	444.54	98.6849	-0.00872
	647.134	68.9855	-0.06251	444.62	98.6849	-0.00872
	647.334	68.9751	-0.06227	444.7	98.6839	-0.0088
	647.534	68.9655	-0.06203	444.79	98.6829	-0.00896
	647.734	68.9486	-0.06179	444.87	98.6819	-0.00914
	647.934	68.9501	-0.06154	444.95	98.6819	-0.00924
	648.134	68.9377	-0.06128	445.04	98.6809	-0.00923
	648.334	68.9227	-0.06102	445.12	98.6798	-0.00916
	648.534	68.9131	-0.06074	445.2	98.6798	-0.00907
	648.734	68.8929	-0.06045	445.29	98.6788	-0.00896
	648.934	68.8849	-0.06015	445.37	98.6778	-0.00886
	649.134	68.8656	-0.05983	445.45	98.6778	-0.00869
	649.334	68.8561	-0.0595	445.54	98.6768	-0.00846
	649.534	68.8474	-0.05914	445.62	98.6758	-0.00819
	649.734	68.8389	-0.05879	445.7	98.6758	-0.00802
	649.934	68.8273	-0.05844	445.79	98.6747	-0.00799
	650.134	68.8181	-0.05811	445.87	98.6737	-0.00806
	650.334	68.8016	-0.05778	445.95	98.6727	-0.00814
	650.534	68.7928	-0.05747	446.04	98.6727	-0.00815
	650.734	68.7836	-0.05716	446.12	98.6717	-0.00818
	650.934	68.7643	-0.05686	446.2	98.6707	-0.00826
	651.134	68.7553	-0.05657	446.29	98.6696	-0.00839
	651.334	68.7447	-0.05627	446.37	98.6696	-0.00857
	651.534	68.7352	-0.05597	446.45	98.6686	-0.00871
	651.734	68.7258	-0.05567	446.54	98.6676	-0.00877
	651.934	68.7091	-0.05535	446.62	98.6666	-0.00872
	652.134	68.7003	-0.05502	446.7	98.6666	-0.00867
	652.334	68.6907	-0.05468	446.79	98.6656	-0.00867
	652.534	68.6819	-0.05433	446.87	98.6646	-0.00878
	652.734	68.6624	-0.05396	446.95	98.6635	-0.00893
	652.934	68.6518	-0.05358	447.04	98.6635	-0.009
	653.134	68.6446	-0.05317	447.12	98.6625	-0.00905
	653.334	68.6353	-0.05275	447.2	98.6615	-0.00905
	653.534	68.6265	-0.05231	447.29	98.6605	-0.00906
	653.734	68.607	-0.05185	447.37	98.6605	-0.00908
	653.934	68.6053	-0.0514	447.45	98.6595	-0.00911
	654.134	68.5959	-0.05093	447.54	98.6584	-0.0091
	654.334	68.5797	-0.05046	447.62	98.6574	-0.00905
	654.534	68.5693	-0.05	447.7	98.6574	-0.00897
	654.734	68.5605	-0.04956	447.79	98.6564	-0.00891
	654.934	68.5514	-0.04913	447.87	98.6554	-0.00894
	655.134	68.5425	-0.04872	447.95	98.6543	-0.00899
	655.334	68.5331	-0.04831	448.04	98.6533	-0.00905
	655.534	68.515	-0.04791	448.12	98.6523	-0.0091
	655.734	68.515	-0.04753	448.2	98.6523	-0.00912
	655.934	68.5035	-0.04717	448.29	98.6513	-0.00917
	656.134	68.4869	-0.04682	448.37	98.6503	-0.00925
	656.334	68.4778	-0.04649	448.45	98.6492	-0.00934
	656.534	68.4675	-0.04615	448.54	98.6482	-0.0095
	656.734	68.4586	-0.04584	448.62	98.6482	-0.00964
	656.934	68.4496	-0.04553	448.7	98.6472	-0.00973
	657.134	68.4407	-0.04521	448.79	98.6462	-0.00978
	657.334	68.4315	-0.04489	448.87	98.6452	-0.00975
	657.534	68.4216	-0.04456	448.95	98.6442	-0.00975
	657.734	68.4131	-0.04423	449.04	98.6442	-0.00975
	657.934	68.4034	-0.0439	449.12	98.6431	-0.00978
	658.134	68.3931	-0.04359	449.2	98.6421	-0.0098
	658.334	68.394	-0.04328	449.29	98.6411	-0.00981
	658.534	68.3852	-0.04297	449.37	98.6411	-0.00979
	658.734	68.3749	-0.04266	449.45	98.6401	-0.00974
	658.934	68.3727	-0.04237	449.54	98.6391	-0.00968
	659.134	68.3573	-0.04208	449.62	98.638	-0.00959
	659.334	68.3487	-0.04179	449.7	98.638	-0.00951
	659.534	68.3557	-0.04151	449.79	98.637	-0.00944
	659.734	68.339	-0.04123	449.87	98.636	-0.00934
	659.934	68.3286	-0.04095	449.95	98.636	-0.0092
	660.134	68.328	-0.04069	450.04	98.635	-0.009
	660.334	68.321	-0.04044	450.12	98.634	-0.0088
	660.534	68.3016	-0.0402	450.2	98.6329	-0.00866
	660.734	68.3021	-0.03996	450.29	98.6329	-0.00855
	660.934	68.2923	-0.03974	450.37	98.6319	-0.00851
	661.134	68.2815	-0.03951	450.45	98.6309	-0.00849
	661.334	68.2738	-0.03928	450.54	98.6299	-0.00854
	661.534	68.2648	-0.03903	450.62	98.6299	-0.00862
	661.734	68.2557	-0.03879	450.7	98.6289	-0.00868
	661.934	68.2534	-0.03856	450.79	98.6278	-0.00878
	662.134	68.2372	-0.03832	450.87	98.6268	-0.00889
	662.334	68.235	-0.03809	450.95	98.6268	-0.00901
	662.534	68.2276	-0.03786	451.04	98.6258	-0.0091
	662.734	68.2186	-0.03763	451.12	98.6248	-0.00914
	662.934	68.2183	-0.0374	451.2	98.6248	-0.0091
	663.134	68.2094	-0.03716	451.29	98.6238	-0.00901
	663.334	68.2075	-0.03693	451.37	98.6227	-0.0089
	663.534	68.1998	-0.03669	451.45	98.6227	-0.00878
	663.734	68.1892	-0.03646	451.54	98.6217	-0.00871
	663.934	68.1813	-0.03621	451.62	98.6207	-0.00863
	664.134	68.1724	-0.03596	451.7	98.6197	-0.0085
	664.334	68.1621	-0.03571	451.79	98.6197	-0.00842
	664.534	68.1633	-0.03545	451.87	98.6187	-0.00835
	664.734	68.152	-0.03519	451.95	98.6176	-0.00832
	664.934	68.1448	-0.03493	452.04	98.6176	-0.0083
	665.134	68.1351	-0.03468	452.12	98.6166	-0.0083
	665.334	68.1338	-0.03443	452.2	98.6156	-0.00839
	665.534	68.1262	-0.03418	452.29	98.6146	-0.00848
	665.734	68.1153	-0.03393	452.37	98.6146	-0.00853
	665.934	68.1077	-0.03368	452.45	98.6136	-0.00858
	666.134	68.0981	-0.03346	452.54	98.6126	-0.00866
	666.334	68.0882	-0.03324	452.62	98.6115	-0.00872
	666.534	68.0892	-0.03303	452.7	98.6115	-0.00878
	666.734	68.0796	-0.03284	452.79	98.6105	-0.00879
	666.934	68.0695	-0.03266	452.87	98.6095	-0.00879
	667.134	68.0613	-0.0325	452.95	98.6085	-0.00878
	667.334	68.0511	-0.03235	453.04	98.6085	-0.00874
	667.534	68.0517	-0.0322	453.12	98.6075	-0.00874
	667.734	68.0431	-0.03206	453.2	98.6064	-0.0088
	667.934	68.0333	-0.03191	453.29	98.6054	-0.0089
	668.134	68.0232	-0.03175	453.37	98.6054	-0.00897
	668.334	68.0239	-0.03159	453.45	98.6044	-0.00892
	668.534	68.015	-0.0314	453.54	98.6034	-0.00888
	668.734	68.0152	-0.0312	453.62	98.6024	-0.00891
	668.934	68.0039	-0.03098	453.7	98.6024	-0.00897
	669.134	67.9962	-0.03076	453.79	98.6013	-0.00909
	669.334	67.9873	-0.03052	453.87	98.6003	-0.00916
	669.534	67.9874	-0.0303	453.95	98.5993	-0.00921
	669.734	67.9776	-0.03006	454.04	98.5983	-0.00919
	669.934	67.9686	-0.02982	454.12	98.5983	-0.00912
	670.134	67.9595	-0.02957	454.2	98.5973	-0.00903
	670.334	67.9578	-0.02932	454.29	98.5962	-0.009
	670.534	67.9499	-0.02907	454.37	98.5952	-0.00907
	670.734	67.941	-0.02881	454.45	98.5942	-0.00917
	670.934	67.9412	-0.02857	454.54	98.5932	-0.00925
	671.134	67.9319	-0.02835	454.62	98.5922	-0.00935
	671.334	67.9223	-0.02814	454.7	98.5922	-0.00945
	671.534	67.9313	-0.02794	454.79	98.5911	-0.00953
	671.734	67.9214	-0.02776	454.87	98.5901	-0.00968
	671.934	67.9222	-0.02759	454.95	98.5891	-0.00981
	672.134	67.9132	-0.02743	455.04	98.5881	-0.01005
	672.334	67.9129	-0.02729	455.12	98.5871	-0.0103
	672.534	67.9042	-0.02716	455.2	98.5861	-0.0104
	672.734	67.8945	-0.02703	455.29	98.5861	-0.01041
	672.934	67.8947	-0.02689	455.37	98.585	-0.01035
	673.134	67.8852	-0.02677	455.45	98.584	-0.01036
	673.334	67.8847	-0.02665	455.54	98.583	-0.01042
	673.534	67.876	-0.02652	455.62	98.582	-0.0105
	673.734	67.8756	-0.02639	455.7	98.581	-0.01055
	673.934	67.8669	-0.02628	455.79	98.5799	-0.01051
	674.134	67.8574	-0.02616	455.87	98.5789	-0.01037
	674.334	67.8575	-0.02603	455.95	98.5779	-0.01018
	674.534	67.8575	-0.0259	456.04	98.5779	-0.0101
	674.734	67.8576	-0.02576	456.12	98.5769	-0.01014
	674.934	67.8482	-0.02563	456.2	98.5759	-0.01024
	675.134	67.8475	-0.0255	456.29	98.5748	-0.01032
	675.334	67.8382	-0.02539	456.37	98.5738	-0.01041
	675.534	67.8297	-0.02527	456.45	98.5728	-0.01052
	675.734	67.829	-0.02515	456.54	98.5718	-0.01065
	675.934	67.8205	-0.02504	456.62	98.5708	-0.01081
	676.134	67.8199	-0.02493	456.7	98.5697	-0.01102
	676.334	67.8112	-0.02484	456.79	98.5687	-0.01128
	676.534	67.8015	-0.02476	456.87	98.5677	-0.01148
	676.734	67.7922	-0.02469	456.95	98.5667	-0.01159
	676.934	67.7927	-0.02465	457.04	98.5657	-0.01169
	677.134	67.783	-0.02463	457.12	98.5636	-0.01172
	677.334	67.7834	-0.02461	457.2	98.5626	-0.01176
	677.534	67.7738	-0.02462	457.29	98.5616	-0.01178
	677.734	67.7742	-0.02463	457.37	98.5606	-0.01184
	677.934	67.7736	-0.02465	457.45	98.5595	-0.01198
	678.134	67.7649	-0.02469	457.54	98.5585	-0.01213
	678.334	67.7551	-0.02474	457.62	98.5575	-0.01228
	678.534	67.7457	-0.02478	457.7	98.5565	-0.01249
	678.734	67.7464	-0.02481	457.79	98.5555	-0.01266
	678.934	67.7365	-0.02485	457.87	98.5545	-0.0128
	679.134	67.7372	-0.02489	457.95	98.5534	-0.01289
	679.334	67.7272	-0.02493	458.04	98.5524	-0.01294
	679.534	67.7279	-0.02498	458.12	98.5514	-0.01295
	679.734	67.7278	-0.02503	458.2	98.5504	-0.01283
	679.934	67.7189	-0.02507	458.29	98.5494	-0.01264
	680.134	67.719	-0.0251	458.37	98.5483	-0.0124
	680.334	67.7093	-0.02513	458.45	98.5473	-0.0122
	680.534	67.7083	-0.02515	458.54	98.5463	-0.012
	680.734	67.7002	-0.02516	458.62	98.5453	-0.01185
	680.934	67.6902	-0.02516	458.71	98.5432	-0.01178
	681.134	67.6907	-0.02517	458.79	98.5422	-0.01179
	681.334	67.6727	-0.02517	458.87	98.5412	-0.01188
	681.534	67.6724	-0.02517	458.96	98.5402	-0.01207
	681.734	67.6726	-0.02516	459.04	98.5392	-0.01235
	681.934	67.6631	-0.02514	459.12	98.5381	-0.01272
	682.134	67.6633	-0.02512	459.21	98.5371	-0.01305
	682.334	67.6538	-0.02508	459.29	98.5351	-0.01334
	682.534	67.6531	-0.02505	459.37	98.5341	-0.01357
	682.734	67.6438	-0.02502	459.45	98.533	-0.01371
	682.934	67.6354	-0.02497	459.54	98.532	-0.01378
	683.134	67.6346	-0.02494	459.62	98.531	-0.01381
	683.334	67.6261	-0.0249	459.7	98.53	-0.01386
	683.534	67.6163	-0.02487	459.79	98.5279	-0.0139
	683.734	67.6168	-0.02482	459.87	98.5269	-0.01388
	683.934	67.6163	-0.02477	459.95	98.5259	-0.0138
	684.134	67.598	-0.02472	460.04	98.5249	-0.01374
	684.334	67.5983	-0.02466	460.12	98.5239	-0.01372
	684.534	67.598	-0.02462	460.21	98.5229	-0.01374
	684.734	67.589	-0.02456	460.29	98.5208	-0.01384
	684.934	67.5981	-0.0245	460.37	98.5198	-0.01395
	685.134	67.5891	-0.02444	460.46	98.5188	-0.01407
	685.334	67.5891	-0.02438	460.54	98.5178	-0.01412
	685.534	67.5798	-0.02432	460.62	98.5167	-0.01413
	685.734	67.5706	-0.02427	460.71	98.5147	-0.01413
	685.934	67.5706	-0.02422	460.79	98.5137	-0.01417
	686.134	67.5613	-0.02417	460.87	98.5126	-0.01421
	686.334	67.5613	-0.02414	460.96	98.5116	-0.01425
	686.534	67.5521	-0.0241	461.04	98.5096	-0.01431
	686.734	67.5521	-0.02406	461.12	98.5086	-0.01432
	686.934	67.5428	-0.02402	461.21	98.5075	-0.0144
	687.134	67.5335	-0.02398	461.29	98.5065	-0.01443
	687.334	67.5336	-0.02396	461.37	98.5045	-0.01447
	687.534	67.5242	-0.02395	461.46	98.5035	-0.01454
	687.734	67.5243	-0.02395	461.54	98.5025	-0.01458
	687.934	67.515	-0.02395	461.62	98.5004	-0.01469
	688.134	67.5151	-0.02396	461.71	98.4994	-0.01483
	688.334	67.5057	-0.02397	461.79	98.4984	-0.01499
	688.534	67.4964	-0.02397	461.87	98.4974	-0.01514
	688.734	67.4965	-0.02398	461.96	98.4953	-0.01521
	688.934	67.4875	-0.02397	462.04	98.4943	-0.01526
	689.134	67.4873	-0.02397	462.12	98.4933	-0.01532
	689.334	67.478	-0.02395	462.21	98.4912	-0.01537
	689.534	67.478	-0.02393	462.29	98.4902	-0.01546
	689.734	67.4872	-0.02391	462.37	98.4882	-0.01552
	689.934	67.4686	-0.0239	462.46	98.4872	-0.01556
	690.134	67.4688	-0.02389	462.54	98.4861	-0.0156
	690.334	67.4685	-0.0239	462.62	98.4841	-0.0156
	690.534	67.4595	-0.02392	462.71	98.4831	-0.01564
	690.734	67.4592	-0.02395	462.79	98.4821	-0.01573
	690.934	67.4503	-0.02397	462.87	98.48	-0.0159
	691.134	67.4504	-0.024	462.96	98.479	-0.01606
	691.334	67.4412	-0.02403	463.04	98.477	-0.01621
	691.534	67.4317	-0.02406	463.12	98.4759	-0.01635
	691.734	67.4308	-0.02411	463.21	98.4739	-0.01647
	691.934	67.4225	-0.02417	463.29	98.4729	-0.01661
	692.134	67.4227	-0.02424	463.37	98.4719	-0.0167
	692.334	67.4132	-0.02433	463.45	98.4698	-0.01673
	692.534	67.4136	-0.02443	463.54	98.4688	-0.01677
	692.734	67.4038	-0.02453	463.62	98.4668	-0.01683
	692.934	67.3949	-0.02462	463.7	98.4658	-0.0169
	693.134	67.3948	-0.02472	463.79	98.4637	-0.01704
	693.334	67.3849	-0.02481	463.87	98.4627	-0.01713
	693.534	67.3855	-0.02489	463.95	98.4607	-0.01716
	693.734	67.3847	-0.02496	464.04	98.4596	-0.01713
	693.934	67.3762	-0.02501	464.12	98.4586	-0.01714
	694.134	67.3755	-0.02506	464.21	98.4566	-0.01722
	694.334	67.367	-0.02508	464.29	98.4556	-0.01739
	694.534	67.3572	-0.02509	464.37	98.4535	-0.01751
	694.734	67.3479	-0.0251	464.46	98.4525	-0.01751
	694.934	67.3484	-0.02509	464.54	98.4505	-0.01746
	695.134	67.3394	-0.02507	464.62	98.4494	-0.01736
	695.334	67.3392	-0.02504	464.71	98.4474	-0.01737
	695.534	67.3383	-0.02502	464.79	98.4464	-0.01744
	695.734	67.3299	-0.025	464.87	98.4444	-0.01753
	695.934	67.3288	-0.02498	464.96	98.4433	-0.01759
	696.134	67.3207	-0.02497	465.04	98.4413	-0.01761
	696.334	67.3196	-0.02496	465.12	98.4403	-0.01764
	696.534	67.3105	-0.02496	465.21	98.4382	-0.01767
	696.734	67.3022	-0.02495	465.29	98.4372	-0.01769
	696.934	67.3024	-0.02496	465.37	98.4352	-0.01772
	697.134	67.2929	-0.02496	465.46	98.4342	-0.01772
	697.334	67.2929	-0.02496	465.54	98.4321	-0.01772
	697.534	67.2838	-0.02497	465.62	98.4311	-0.01771
	697.734	67.2837	-0.02499	465.71	98.4291	-0.0177
	697.934	67.2741	-0.02501	465.79	98.428	-0.01773
	698.134	67.2649	-0.02501	465.87	98.426	-0.01769
	698.334	67.2652	-0.02501	465.96	98.425	-0.01772
	698.534	67.2557	-0.025	466.04	98.4229	-0.01774
	698.734	67.2559	-0.02496	466.12	98.4219	-0.01777
	698.934	67.2558	-0.02491	466.2	98.4199	-0.01782
	699.134	67.2467	-0.02485	466.29	98.4178	-0.01786
[truncated: 3,943 more rows]

## Sheet: Fig.2b
Note	TGA curves and the first derivative of TG for pTPTFA and pTPPFA
Long Name	Temperature	Normalized Ion Current
Units	°C	a.u.
Comments		F (m/z=19)	CHF2 (m/z=51)	CHF3 (m/z=69)	C6F5 (m/z=168)
	300.04	0.16956	0.24455	0.41168	0.5258
	300.24	0.16952	0.24458	0.41157	0.52569
	300.44	0.16947	0.24461	0.41145	0.52559
	300.64	0.16943	0.24465	0.41133	0.52552
	300.84	0.16938	0.24469	0.41119	0.52545
	301.04	0.16934	0.24473	0.41106	0.52539
	301.24	0.16929	0.24477	0.41095	0.52533
	301.44	0.16925	0.2448	0.41085	0.52528
	301.64	0.1692	0.24484	0.4108	0.52524
	301.84	0.16915	0.24488	0.41079	0.52522
	302.04	0.16911	0.24492	0.41084	0.52522
	302.24	0.16907	0.24496	0.41089	0.5252
	302.44	0.16902	0.245	0.41096	0.52514
	302.64	0.16898	0.24504	0.41104	0.52505
	302.84	0.16893	0.24507	0.41113	0.52493
	303.04	0.16889	0.24511	0.41122	0.52479
	303.24	0.16884	0.24513	0.41131	0.52463
	303.44	0.16879	0.24515	0.4114	0.52446
	303.64	0.16875	0.24516	0.41147	0.52429
	303.84	0.1687	0.24516	0.41152	0.52413
	304.04	0.16865	0.24514	0.41156	0.524
	304.24	0.1686	0.24516	0.41158	0.52392
	304.44	0.16856	0.24523	0.41157	0.5239
	304.64	0.16851	0.24533	0.41154	0.52394
	304.84	0.16846	0.24546	0.4115	0.52402
	305.04	0.16841	0.24559	0.41144	0.52413
	305.24	0.16837	0.24572	0.41137	0.52426
	305.44	0.16832	0.24584	0.41129	0.52442
	305.64	0.16827	0.24595	0.41122	0.52462
	305.84	0.16823	0.24605	0.41116	0.52484
	306.04	0.16818	0.24613	0.41111	0.52509
	306.24	0.16813	0.24619	0.41107	0.52534
	306.44	0.16809	0.24623	0.41104	0.5256
	306.64	0.16804	0.24626	0.41103	0.52587
	306.84	0.168	0.24629	0.41106	0.52615
	307.04	0.16795	0.24633	0.41113	0.52643
	307.24	0.16791	0.24638	0.41125	0.52673
	307.44	0.16786	0.24644	0.4114	0.52702
	307.64	0.16782	0.24647	0.41154	0.52731
	307.84	0.16777	0.2465	0.41167	0.52758
	308.04	0.16773	0.2465	0.41178	0.52784
	308.24	0.16768	0.24648	0.41187	0.52811
	308.44	0.16764	0.24644	0.41193	0.52838
	308.64	0.1676	0.24638	0.41196	0.52865
	308.84	0.16756	0.24632	0.41197	0.52892
	309.04	0.16751	0.24624	0.41195	0.52918
	309.24	0.16747	0.24617	0.41192	0.52942
	309.44	0.16743	0.2461	0.41188	0.52964
	309.64	0.16739	0.24607	0.41188	0.52984
	309.84	0.16735	0.24607	0.4119	0.53002
	310.04	0.16731	0.2461	0.41196	0.53017
	310.24	0.16726	0.24614	0.41203	0.5303
	310.44	0.16723	0.24619	0.41212	0.53041
	310.64	0.16719	0.24624	0.41222	0.5305
	310.84	0.16715	0.2463	0.41236	0.53058
	311.04	0.16711	0.24636	0.41253	0.53066
	311.24	0.16708	0.24642	0.41272	0.53074
	311.44	0.16704	0.24647	0.41293	0.53081
	311.64	0.16701	0.24652	0.41313	0.53088
	311.84	0.16697	0.24657	0.41331	0.53094
	312.04	0.16693	0.24662	0.41348	0.531
	312.24	0.16689	0.24669	0.41363	0.5311
	312.44	0.16685	0.24677	0.41375	0.53124
	312.64	0.16681	0.24688	0.41385	0.53141
	312.84	0.16677	0.24699	0.41392	0.53163
	313.04	0.16673	0.24712	0.41397	0.53189
	313.24	0.16669	0.24726	0.414	0.53218
	313.44	0.16664	0.24741	0.41401	0.53253
	313.64	0.1666	0.24759	0.41402	0.53293
	313.84	0.16656	0.24779	0.41404	0.53338
	314.04	0.16652	0.24801	0.41405	0.53387
	314.24	0.16648	0.24823	0.41405	0.53436
	314.44	0.16644	0.24847	0.41404	0.53486
	314.64	0.1664	0.24871	0.41402	0.53536
	314.84	0.16637	0.24896	0.41403	0.53585
	315.04	0.16633	0.24921	0.41406	0.53635
	315.24	0.16629	0.24945	0.41411	0.53684
	315.44	0.16625	0.24967	0.41418	0.53732
	315.64	0.16621	0.24987	0.41427	0.53779
	315.84	0.16618	0.25003	0.41437	0.53825
	316.04	0.16614	0.25017	0.41447	0.53869
	316.24	0.1661	0.25029	0.41457	0.53911
	316.44	0.16606	0.25039	0.41466	0.53949
	316.64	0.16603	0.25046	0.41474	0.53985
	316.84	0.16599	0.25053	0.41479	0.54016
	317.04	0.16596	0.25057	0.4148	0.54044
	317.24	0.16592	0.25061	0.41477	0.54068
	317.44	0.16589	0.25063	0.4147	0.54092
	317.64	0.16586	0.25063	0.41461	0.5412
	317.84	0.16582	0.25063	0.41448	0.54152
	318.04	0.16579	0.25062	0.41432	0.54183
	318.24	0.16576	0.2506	0.41414	0.5421
	318.44	0.16573	0.25057	0.41392	0.54232
	318.64	0.16569	0.25055	0.41367	0.5425
	318.84	0.16566	0.25056	0.41343	0.54262
	319.04	0.16563	0.25061	0.41318	0.54271
	319.24	0.1656	0.2507	0.41295	0.54276
	319.44	0.16557	0.25078	0.41272	0.5428
	319.64	0.16554	0.25083	0.41251	0.54284
	319.84	0.16551	0.25086	0.41232	0.5429
	320.04	0.16548	0.25087	0.41215	0.543
	320.24	0.16545	0.25085	0.41202	0.54319
	320.44	0.16542	0.25082	0.41191	0.54347
	320.64	0.1654	0.25078	0.41184	0.54382
	320.84	0.16537	0.25073	0.41179	0.54416
	321.04	0.16534	0.25069	0.41176	0.54449
	321.24	0.16531	0.25065	0.41175	0.54481
	321.44	0.16528	0.25065	0.41177	0.5451
	321.64	0.16525	0.25067	0.41181	0.54537
	321.84	0.16522	0.25072	0.41187	0.54562
	322.04	0.1652	0.25078	0.41196	0.54584
	322.24	0.16517	0.25086	0.41207	0.54605
	322.44	0.16514	0.25093	0.41221	0.54624
	322.64	0.16512	0.251	0.41237	0.54643
	322.84	0.16509	0.25108	0.4126	0.54664
	323.04	0.16507	0.25116	0.41288	0.54687
	323.24	0.16505	0.25123	0.4132	0.54712
	323.44	0.16503	0.2513	0.41354	0.54736
	323.64	0.165	0.25137	0.41388	0.5476
	323.84	0.16498	0.25143	0.4142	0.54783
	324.04	0.16495	0.2515	0.41449	0.54805
	324.24	0.16493	0.25158	0.41474	0.54825
	324.44	0.16491	0.25168	0.41493	0.54844
	324.64	0.16488	0.2518	0.41506	0.54862
	324.84	0.16486	0.25194	0.41513	0.54878
	325.04	0.16484	0.25211	0.41514	0.54893
	325.24	0.16482	0.2523	0.41508	0.54908
	325.44	0.1648	0.25252	0.41503	0.5493
	325.64	0.16478	0.25278	0.41499	0.54958
	325.84	0.16476	0.25307	0.41496	0.54994
	326.04	0.16474	0.25335	0.41495	0.55033
	326.24	0.16471	0.2536	0.41496	0.55075
	326.44	0.16469	0.25383	0.41499	0.55118
	326.64	0.16467	0.25403	0.41504	0.55161
	326.84	0.16464	0.25422	0.41511	0.55203
	327.04	0.16462	0.25439	0.41521	0.55243
	327.24	0.1646	0.25454	0.41533	0.55279
	327.44	0.16458	0.2547	0.41547	0.55311
	327.64	0.16456	0.25485	0.41561	0.5534
	327.84	0.16454	0.25501	0.41576	0.55365
	328.04	0.16453	0.25519	0.41592	0.55392
	328.24	0.16451	0.2554	0.41607	0.55425
	328.44	0.16449	0.25564	0.41622	0.55463
	328.64	0.16448	0.2559	0.41635	0.55504
	328.84	0.16446	0.25616	0.41644	0.55548
	329.04	0.16445	0.25642	0.41649	0.55593
	329.24	0.16443	0.25666	0.41651	0.55637
	329.44	0.16442	0.25689	0.41658	0.55678
	329.64	0.16441	0.25711	0.4167	0.55717
	329.84	0.1644	0.25731	0.41689	0.55751
	330.04	0.16439	0.2575	0.41713	0.55779
	330.24	0.16439	0.25767	0.41741	0.55799
	330.44	0.16438	0.25782	0.41773	0.55812
	330.64	0.16437	0.25798	0.41808	0.55819
	330.84	0.16437	0.25816	0.41845	0.55829
	331.04	0.16436	0.25837	0.41884	0.55842
	331.24	0.16436	0.2586	0.41922	0.55857
	331.44	0.16435	0.25883	0.41957	0.55875
	331.64	0.16434	0.25906	0.41989	0.55897
	331.84	0.16433	0.25928	0.42017	0.55924
	332.04	0.16433	0.2595	0.42046	0.55955
	332.24	0.16432	0.25972	0.4208	0.55994
	332.44	0.16431	0.25993	0.42119	0.56038
	332.64	0.16431	0.26015	0.4216	0.56088
	332.84	0.16431	0.26038	0.42201	0.56144
	333.04	0.16431	0.26061	0.42243	0.56203
	333.24	0.1643	0.26085	0.42284	0.56266
	333.44	0.1643	0.26113	0.42323	0.56332
	333.64	0.1643	0.26144	0.42361	0.56401
	333.84	0.1643	0.26179	0.42397	0.56472
	334.04	0.1643	0.26215	0.42431	0.5654
	334.24	0.1643	0.26253	0.42463	0.56607
	334.44	0.1643	0.26291	0.42492	0.5667
	334.64	0.1643	0.26329	0.4252	0.56732
	334.84	0.16431	0.26368	0.42545	0.56793
	335.04	0.16431	0.26405	0.42569	0.56854
	335.24	0.16432	0.26441	0.42591	0.56913
	335.44	0.16432	0.26474	0.4261	0.56969
	335.64	0.16433	0.26504	0.42627	0.57023
	335.84	0.16434	0.2653	0.42641	0.57075
	336.04	0.16435	0.26553	0.42654	0.57124
	336.24	0.16436	0.26571	0.42666	0.57171
	336.44	0.16437	0.26586	0.42679	0.57215
	336.64	0.16438	0.26597	0.42688	0.57256
	336.84	0.16439	0.26605	0.42694	0.57293
	337.04	0.1644	0.26609	0.42696	0.57328
	337.24	0.16442	0.2661	0.42693	0.5736
	337.44	0.16443	0.26612	0.42688	0.5739
	337.64	0.16445	0.26615	0.4268	0.57417
	337.84	0.16447	0.26619	0.42669	0.57444
	338.04	0.16448	0.26622	0.42658	0.57471
	338.24	0.1645	0.26625	0.42646	0.575
	338.44	0.16452	0.26628	0.42634	0.57532
	338.64	0.16453	0.26631	0.42622	0.57571
	338.84	0.16455	0.26632	0.42612	0.57623
	339.04	0.16457	0.26634	0.42604	0.57688
	339.24	0.16458	0.26635	0.42597	0.5776
	339.44	0.1646	0.26637	0.42592	0.57836
	339.64	0.16462	0.2664	0.42589	0.57913
	339.84	0.16464	0.26644	0.42588	0.57989
	340.04	0.16466	0.2665	0.4259	0.58064
	340.24	0.16469	0.26658	0.42594	0.58135
	340.44	0.16471	0.26668	0.426	0.58203
	340.64	0.16474	0.26678	0.42607	0.58266
	340.84	0.16476	0.26686	0.42614	0.58325
	341.04	0.16479	0.26694	0.42622	0.5838
	341.24	0.16482	0.26701	0.42631	0.58433
	341.44	0.16484	0.2671	0.4264	0.5849
	341.64	0.16487	0.26723	0.42649	0.58553
	341.84	0.1649	0.26738	0.42659	0.5862
	342.04	0.16493	0.26755	0.4267	0.58688
	342.24	0.16496	0.26773	0.4268	0.58757
	342.44	0.16498	0.26791	0.42691	0.58826
	342.64	0.16501	0.26809	0.42703	0.58897
	342.84	0.16504	0.26827	0.42714	0.58968
	343.04	0.16507	0.26843	0.42726	0.59039
	343.24	0.1651	0.26857	0.42738	0.59112
	343.44	0.16513	0.26869	0.42749	0.59185
	343.64	0.16516	0.26879	0.4276	0.59258
	343.84	0.16519	0.26887	0.42771	0.59332
	344.04	0.16522	0.26897	0.42782	0.59407
	344.24	0.16526	0.26911	0.42795	0.59481
	344.44	0.16529	0.26927	0.42807	0.59555
	344.64	0.16533	0.26946	0.42815	0.59626
	344.84	0.16536	0.26968	0.42818	0.59695
	345.04	0.1654	0.26991	0.42817	0.59762
	345.24	0.16544	0.27014	0.42811	0.59827
	345.44	0.16548	0.27039	0.42801	0.59897
	345.64	0.16552	0.27063	0.42788	0.59971
	345.84	0.16556	0.27087	0.42772	0.6005
	346.04	0.16561	0.27108	0.42757	0.60134
	346.24	0.16564	0.27127	0.42742	0.60223
	346.44	0.16568	0.27144	0.42729	0.60317
	346.64	0.16572	0.27159	0.4272	0.60419
	346.84	0.16575	0.27172	0.42717	0.60528
	347.04	0.16579	0.27183	0.4272	0.60644
	347.24	0.16582	0.27194	0.42723	0.60759
	347.44	0.16585	0.27203	0.42726	0.60871
	347.64	0.16589	0.27211	0.42729	0.60979
	347.84	0.16592	0.2722	0.42732	0.61084
	348.04	0.16596	0.27234	0.42736	0.61185
	348.24	0.166	0.27253	0.4274	0.61283
	348.44	0.16604	0.27277	0.42746	0.61378
	348.64	0.16609	0.27304	0.42751	0.6147
	348.84	0.16614	0.27334	0.42756	0.61562
	349.04	0.16619	0.27366	0.42761	0.61654
	349.24	0.16624	0.274	0.42765	0.61752
	349.44	0.16629	0.27434	0.42768	0.61861
	349.64	0.16634	0.27467	0.42771	0.61982
	349.84	0.16639	0.275	0.42773	0.62107
	350.04	0.16645	0.27528	0.42775	0.62231
	350.24	0.1665	0.27554	0.42779	0.62353
	350.44	0.16655	0.27577	0.42784	0.6247
	350.64	0.16661	0.27598	0.428	0.62582
	350.84	0.16666	0.27619	0.4283	0.62689
	351.04	0.16672	0.27639	0.42873	0.6279
	351.24	0.16677	0.27659	0.42919	0.62887
	351.44	0.16683	0.2768	0.42965	0.6298
	351.64	0.16688	0.27703	0.4301	0.6307
	351.84	0.16694	0.27726	0.43053	0.6316
	352.04	0.167	0.27752	0.43094	0.63256
	352.24	0.16705	0.2778	0.43131	0.63357
	352.44	0.16711	0.2781	0.43166	0.63464
	352.64	0.16717	0.2784	0.43198	0.63569
	352.84	0.16724	0.27869	0.43228	0.63674
	353.04	0.1673	0.27898	0.43258	0.63777
	353.24	0.16737	0.27927	0.43288	0.6388
	353.44	0.16744	0.27957	0.43319	0.63986
	353.64	0.16751	0.27989	0.43353	0.64094
	353.84	0.16759	0.28021	0.43383	0.64201
	354.04	0.16766	0.28055	0.43406	0.64308
	354.24	0.16774	0.28091	0.43423	0.64411
	354.44	0.16781	0.28127	0.43433	0.64512
	354.64	0.16789	0.28166	0.43439	0.64609
	354.84	0.16797	0.28206	0.43441	0.64701
	355.04	0.16805	0.28248	0.43441	0.64791
	355.24	0.16813	0.2829	0.43437	0.64877
	355.44	0.16821	0.28331	0.43431	0.6496
	355.64	0.16829	0.2837	0.43424	0.65041
	355.84	0.16837	0.28409	0.43417	0.65122
	356.04	0.16846	0.28451	0.43416	0.65214
	356.24	0.16854	0.28495	0.43422	0.65317
	356.44	0.16862	0.2854	0.43433	0.65427
	356.64	0.16871	0.28587	0.4345	0.65544
	356.84	0.16879	0.28634	0.43472	0.65666
	357.04	0.16888	0.28681	0.43499	0.6579
	357.24	0.16897	0.28728	0.43531	0.65917
	357.44	0.16906	0.28775	0.43567	0.66044
	357.64	0.16915	0.2882	0.43607	0.6617
	357.84	0.16924	0.28865	0.43648	0.66295
	358.04	0.16933	0.28909	0.43691	0.66417
	358.24	0.16942	0.28953	0.43734	0.66536
	358.44	0.16951	0.28996	0.43776	0.66653
	358.64	0.1696	0.29042	0.43819	0.66779
	358.84	0.16969	0.29092	0.43861	0.66914
	359.04	0.16979	0.29144	0.43902	0.67058
	359.24	0.16988	0.29196	0.43943	0.67208
	359.44	0.16997	0.29247	0.43982	0.67362
	359.64	0.17007	0.29297	0.44021	0.67517
	359.84	0.17017	0.29346	0.4406	0.67672
	360.04	0.17026	0.29395	0.44105	0.67823
	360.24	0.17037	0.29442	0.44157	0.6797
	360.44	0.17047	0.29489	0.44212	0.68106
	360.64	0.17057	0.29535	0.44271	0.68226
	360.84	0.17068	0.29581	0.44332	0.68328
	361.04	0.17078	0.29628	0.44393	0.68413
	361.24	0.17089	0.29674	0.44453	0.68497
	361.44	0.171	0.29721	0.44511	0.6859
	361.64	0.1711	0.2977	0.44566	0.6869
	361.84	0.17121	0.29819	0.44617	0.68796
	362.04	0.17131	0.2987	0.44664	0.68908
	362.24	0.17142	0.29923	0.44707	0.69024
	362.44	0.17152	0.29978	0.44746	0.69142
	362.64	0.17163	0.30037	0.44784	0.69261
	362.84	0.17173	0.30102	0.44822	0.69379
	363.04	0.17184	0.3017	0.44859	0.69495
	363.24	0.17196	0.30238	0.44896	0.69599
	363.44	0.17207	0.30305	0.44934	0.69693
	363.64	0.17219	0.3037	0.44971	0.69774
	363.84	0.1723	0.30434	0.45009	0.6985
	364.04	0.17243	0.30495	0.45051	0.69928
	364.24	0.17255	0.30554	0.45095	0.70009
	364.44	0.17267	0.30611	0.45142	0.70091
	364.64	0.1728	0.30666	0.45192	0.70174
	364.84	0.17293	0.30721	0.45244	0.70258
	365.04	0.17305	0.30775	0.45298	0.70343
	365.24	0.17318	0.30831	0.45354	0.70427
	365.44	0.17331	0.3089	0.45412	0.70512
	365.64	0.17344	0.30951	0.45471	0.70596
	365.84	0.17357	0.3101	0.45531	0.70682
	366.04	0.1737	0.31067	0.45589	0.70768
	366.24	0.17384	0.31121	0.45648	0.70856
	366.44	0.17397	0.31173	0.45706	0.70947
	366.64	0.1741	0.31226	0.45766	0.71042
	366.84	0.17423	0.31281	0.45827	0.71141
	367.04	0.17437	0.31337	0.45891	0.71243
	367.24	0.1745	0.31394	0.45955	0.71344
	367.44	0.17463	0.31451	0.4602	0.71444
	367.64	0.17476	0.31508	0.46084	0.71541
	367.84	0.1749	0.31564	0.46147	0.71636
	368.04	0.17503	0.31619	0.46209	0.71728
	368.24	0.17516	0.31672	0.46269	0.71817
	368.44	0.1753	0.31722	0.46326	0.71901
	368.64	0.17544	0.31771	0.46379	0.7198
	368.84	0.17558	0.31817	0.46429	0.72053
	369.04	0.17572	0.31862	0.46475	0.72122
	369.24	0.17586	0.3191	0.46524	0.72188
	369.44	0.17601	0.31962	0.46578	0.72254
	369.64	0.17616	0.32019	0.46636	0.72318
	369.84	0.17632	0.32074	0.46695	0.72382
	370.04	0.17647	0.32127	0.46754	0.72446
	370.24	0.17662	0.32177	0.46812	0.72511
	370.44	0.17677	0.32225	0.46868	0.72577
	370.64	0.17693	0.3227	0.46923	0.72643
	370.84	0.17708	0.32313	0.46975	0.72711
	371.04	0.17723	0.32353	0.47025	0.72776
	371.24	0.17739	0.32393	0.47072	0.72831
	371.44	0.17754	0.32431	0.47119	0.72875
	371.64	0.1777	0.32468	0.47165	0.72908
	371.84	0.17785	0.32506	0.47213	0.7293
	372.04	0.17801	0.32544	0.47265	0.7294
	372.24	0.17817	0.32583	0.47321	0.72939
	372.44	0.17833	0.32623	0.47373	0.72929
	372.64	0.17849	0.32661	0.47418	0.72911
	372.84	0.17865	0.327	0.47456	0.72887
	373.04	0.17882	0.32738	0.47487	0.72859
	373.24	0.17899	0.32776	0.47516	0.72838
	373.44	0.17915	0.32815	0.47543	0.72825
	373.64	0.17932	0.32855	0.47569	0.72821
	373.84	0.17949	0.32897	0.47594	0.72821
	374.04	0.17966	0.32939	0.47617	0.72823
	374.24	0.17984	0.32983	0.4764	0.72828
	374.44	0.18001	0.3303	0.47663	0.72834
	374.64	0.18018	0.33079	0.47686	0.7284
	374.84	0.18036	0.3313	0.47709	0.72846
	375.04	0.18053	0.33185	0.47733	0.7285
	375.24	0.1807	0.3324	0.47757	0.72848
	375.44	0.18088	0.33297	0.47783	0.7284
	375.64	0.18105	0.33354	0.47812	0.72827
	375.84	0.18122	0.33412	0.47843	0.72818
	376.04	0.18139	0.33471	0.47879	0.72818
	376.24	0.18157	0.33529	0.47919	0.72825
	376.44	0.18174	0.33588	0.47963	0.7284
	376.64	0.18191	0.33646	0.4801	0.72861
	376.84	0.18209	0.33704	0.48062	0.72887
	377.04	0.18226	0.33762	0.48118	0.72916
	377.24	0.18243	0.33821	0.48186	0.72948
	377.44	0.18261	0.33881	0.48265	0.72982
	377.64	0.18279	0.33941	0.48354	0.73015
	377.84	0.18296	0.33998	0.48446	0.73036
	378.04	0.18314	0.34053	0.48538	0.73045
	378.24	0.18332	0.34106	0.4863	0.73041
	378.44	0.1835	0.34158	0.48719	0.73027
	378.64	0.18368	0.34215	0.48805	0.73008
	378.84	0.18386	0.34277	0.48886	0.72985
	379.04	0.18404	0.34342	0.48961	0.72958
	379.24	0.18422	0.34412	0.49031	0.7293
	379.44	0.1844	0.34485	0.49096	0.72902
	379.64	0.18458	0.3456	0.49156	0.72876
	379.84	0.18476	0.34638	0.49214	0.72855
	380.04	0.18495	0.34717	0.49273	0.72842
	380.24	0.18513	0.34798	0.49333	0.72836
	380.44	0.18532	0.34876	0.49394	0.72826
	380.64	0.18551	0.34953	0.49456	0.72809
	380.84	0.1857	0.35027	0.49522	0.72785
	381.04	0.18589	0.351	0.49589	0.72754
	381.24	0.18609	0.35174	0.49662	0.72716
	381.44	0.18628	0.35251	0.49738	0.72674
	381.64	0.18648	0.3533	0.49817	0.7263
	381.84	0.18667	0.3541	0.49893	0.72586
	382.04	0.18687	0.35492	0.49964	0.72546
	382.24	0.18707	0.35574	0.50031	0.72512
	382.44	0.18727	0.35657	0.50094	0.72489
	382.64	0.18747	0.35739	0.50152	0.72482
	382.84	0.18767	0.35821	0.50208	0.72492
	383.04	0.18788	0.35903	0.50262	0.72506
	383.24	0.18808	0.35983	0.50314	0.72513
	383.44	0.18829	0.36062	0.50367	0.72513
	383.64	0.18851	0.36141	0.50422	0.72507
	383.84	0.18872	0.3622	0.50483	0.72502
	384.04	0.18894	0.36302	0.5055	0.72499
	384.24	0.18916	0.36385	0.50625	0.72501
	384.44	0.18939	0.36466	0.50703	0.72508
	384.64	0.18961	0.36546	0.50786	0.72521
	384.84	0.18984	0.36623	0.50872	0.72541
	385.04	0.19006	0.36698	0.50962	0.72568
	385.24	0.19029	0.36771	0.51055	0.72604
	385.44	0.19052	0.36843	0.5115	0.72648
	385.64	0.19075	0.36912	0.51248	0.72694
	385.84	0.19098	0.36981	0.51344	0.72733
	386.04	0.19121	0.37049	0.51441	0.72764
	386.24	0.19145	0.37117	0.51536	0.72787
	386.44	0.19168	0.37186	0.51635	0.72808
	386.64	0.19192	0.37255	0.51739	0.72832
	386.84	0.19217	0.37326	0.51848	0.72859
	387.04	0.19242	0.37397	0.5196	0.72888
	387.24	0.19267	0.37468	0.52075	0.7292
	387.44	0.19292	0.37539	0.52192	0.72953
	387.64	0.19317	0.37611	0.52308	0.72987
	387.84	0.19343	0.37685	0.52422	0.73022
	388.04	0.19369	0.37761	0.52534	0.73057
	388.24	0.19395	0.37838	0.52641	0.73092
	388.44	0.19421	0.37912	0.52741	0.73125
	388.64	0.19447	0.37982	0.52833	0.73155
	388.84	0.19474	0.38047	0.52917	0.73184
	389.04	0.19501	0.38107	0.52995	0.73212
	389.24	0.19528	0.38161	0.53073	0.73245
	389.44	0.19555	0.38212	0.53151	0.73282
	389.64	0.19582	0.38258	0.5323	0.73324
	389.84	0.1961	0.383	0.53311	0.73368
	390.04	0.19638	0.38341	0.53394	0.73416
	390.24	0.19666	0.38381	0.53481	0.73466
	390.44	0.19695	0.38424	0.53571	0.73517
	390.64	0.19724	0.38473	0.53666	0.73569
	390.84	0.19753	0.38528	0.53766	0.73622
	391.04	0.19782	0.38585	0.53863	0.73671
	391.24	0.19812	0.38643	0.53955	0.73716
	391.44	0.19842	0.38701	0.54042	0.73756
	391.64	0.19872	0.38761	0.54124	0.73793
	391.84	0.19902	0.38823	0.54201	0.73829
	392.04	0.19933	0.38888	0.54274	0.73865
	392.24	0.19963	0.38955	0.54342	0.73901
	392.44	0.19994	0.39024	0.54408	0.73936
	392.64	0.20025	0.39094	0.54472	0.73968
	392.84	0.20056	0.39165	0.54535	0.73999
	393.04	0.20088	0.39236	0.546	0.74027
	393.24	0.20119	0.39306	0.54673	0.74052
	393.44	0.20152	0.39375	0.54753	0.74076
	393.64	0.20184	0.39443	0.54839	0.74098
	393.84	0.20217	0.39508	0.54929	0.74121
	394.04	0.2025	0.39572	0.55024	0.74145
	394.24	0.20283	0.39635	0.55122	0.74172
	394.44	0.20317	0.39702	0.55223	0.74205
	394.64	0.20351	0.39778	0.55327	0.74247
	394.84	0.20386	0.39861	0.55433	0.74298
	395.04	0.2042	0.39949	0.55536	0.74348
	395.24	0.20455	0.40042	0.55636	0.74397
	395.44	0.2049	0.40137	0.55733	0.74445
	395.64	0.20525	0.40235	0.55827	0.74492
	395.84	0.20561	0.40333	0.5592	0.74544
	396.04	0.20597	0.4043	0.56013	0.74601
	396.24	0.20632	0.40526	0.56105	0.74662
	396.44	0.20669	0.40618	0.56198	0.74728
	396.64	0.20705	0.40708	0.56293	0.74798
	396.84	0.20741	0.40795	0.56389	0.74871
	397.04	0.20778	0.40881	0.56487	0.74947
	397.24	0.20815	0.40969	0.56589	0.75025
	397.44	0.20853	0.41061	0.56694	0.75105
	397.64	0.20891	0.41155	0.56802	0.75176
	397.84	0.20929	0.41252	0.56913	0.75234
	398.04	0.20967	0.41353	0.57028	0.75277
	398.24	0.21006	0.41458	0.57146	0.75308
	398.44	0.21045	0.41567	0.57268	0.75336
	398.64	0.21085	0.41681	0.57393	0.75366
	398.84	0.21125	0.418	0.57522	0.75399
	399.04	0.21166	0.41923	0.57648	0.75436
	399.24	0.21206	0.4205	0.57768	0.75477
	399.44	0.21247	0.42183	0.57883	0.75524
	399.64	0.21289	0.4232	0.57994	0.75577
	399.84	0.21331	0.42466	0.58101	0.75638
	400.04	0.21373	0.42619	0.58204	0.75706
	400.24	0.21416	0.42777	0.58304	0.7578
	400.44	0.21459	0.42935	0.58404	0.75857
	400.64	0.21503	0.43092	0.58504	0.75936
	400.84	0.21547	0.43247	0.58606	0.76018
	401.04	0.21591	0.43399	0.58711	0.76103
	401.24	0.21636	0.4355	0.58822	0.76192
	401.44	0.21681	0.43698	0.58937	0.76285
	401.64	0.21727	0.43845	0.59057	0.76379
	401.84	0.21772	0.43992	0.59177	0.76474
	402.04	0.21818	0.44138	0.593	0.76568
	402.24	0.21864	0.44286	0.59424	0.76662
	402.44	0.21911	0.44437	0.59549	0.76756
	402.64	0.21958	0.44592	0.59676	0.76852
	402.84	0.22006	0.44752	0.59804	0.76949
	403.04	0.22054	0.44913	0.59931	0.77049
	403.24	0.22102	0.45074	0.60059	0.77152
	403.44	0.22151	0.45236	0.60186	0.77259
	403.64	0.22201	0.45398	0.60315	0.77373
	403.84	0.22252	0.45564	0.6045	0.77501
	404.04	0.22303	0.45732	0.60589	0.7764
	404.24	0.22354	0.45903	0.60735	0.77791
	404.44	0.22406	0.46078	0.60885	0.77947
	404.64	0.22459	0.46256	0.6104	0.78109
	404.84	0.22513	0.46439	0.61201	0.78275
	405.04	0.22567	0.46626	0.61367	0.78443
	405.24	0.22621	0.46818	0.61537	0.78611
	405.44	0.22676	0.47016	0.61712	0.7878
	405.64	0.22732	0.47215	0.61889	0.78941
	405.84	0.22788	0.47418	0.62066	0.79093
	406.04	0.22844	0.47622	0.62245	0.79234
	406.24	0.22901	0.47829	0.62424	0.79367
	406.44	0.22959	0.48039	0.62611	0.79495
	406.64	0.23018	0.48254	0.62806	0.7962
	406.84	0.23078	0.48472	0.63009	0.79744
	407.04	0.23138	0.48695	0.63219	0.79868
	407.24	0.232	0.48921	0.63437	0.79994
	407.44	0.23261	0.49152	0.63662	0.80124
	407.64	0.23324	0.49387	0.63895	0.80258
	407.84	0.23387	0.49626	0.64135	0.80398
	408.04	0.2345	0.49869	0.64381	0.80545
	408.24	0.23514	0.50115	0.6463	0.80693
	408.44	0.23579	0.50365	0.64877	0.80838
	408.64	0.23644	0.50619	0.65121	0.8098
	408.84	0.23709	0.50874	0.65361	0.81119
	409.04	0.23774	0.51132	0.65596	0.81259
	409.24	0.2384	0.51392	0.65826	0.81403
	409.44	0.23906	0.51653	0.66052	0.81551
	409.64	0.23973	0.51913	0.66275	0.81703
	409.84	0.2404	0.52172	0.66495	0.81858
	410.04	0.24108	0.5243	0.66715	0.82016
	410.24	0.24177	0.52687	0.66935	0.82177
	410.44	0.24246	0.52944	0.67161	0.82339
	410.64	0.24316	0.53201	0.67394	0.82503
	410.84	0.24386	0.53458	0.67632	0.82667
	411.04	0.24457	0.53719	0.6787	0.82825
	411.24	0.24528	0.53982	0.68109	0.82976
	411.44	0.24601	0.54249	0.68347	0.83121
	411.64	0.24673	0.54522	0.68584	0.83263
	411.84	0.24746	0.54803	0.68821	0.83407
	412.04	0.2482	0.55091	0.69056	0.83554
	412.24	0.24894	0.55384	0.6929	0.83705
	412.44	0.24969	0.55681	0.69522	0.83858
	412.64	0.25043	0.55982	0.69753	0.84014
	412.84	0.25118	0.56286	0.69983	0.84173
	413.04	0.25194	0.56596	0.70218	0.84336
	413.24	0.2527	0.56914	0.7046	0.84501
	413.44	0.25347	0.57238	0.70709	0.84669
	413.64	0.25425	0.57565	0.70964	0.84835
	413.84	0.25504	0.57896	0.71226	0.84997
	414.04	0.25583	0.5823	0.71496	0.85157
	414.24	0.25663	0.58566	0.71772	0.85313
	414.44	0.25744	0.58906	0.72056	0.8547
	414.64	0.25825	0.59248	0.72347	0.85626
	414.84	0.25907	0.59595	0.72643	0.85784
	415.04	0.2599	0.59945	0.72938	0.85943
	415.24	0.26074	0.60301	0.73232	0.86105
	415.44	0.26158	0.60662	0.73525	0.8627
	415.64	0.26243	0.61031	0.73814	0.8644
	415.84	0.26329	0.61407	0.741	0.86617
	416.04	0.26415	0.6179	0.74382	0.86801
	416.24	0.26501	0.62175	0.7466	0.8699
	416.44	0.26588	0.62557	0.74936	0.87181
	416.64	0.26676	0.62936	0.75208	0.87374
	416.84	0.26764	0.63313	0.75479	0.87568
	417.04	0.26853	0.63688	0.75754	0.87763
	417.24	0.26943	0.64061	0.76035	0.87958
	417.44	0.27034	0.64433	0.76322	0.88151
	417.64	0.27125	0.64805	0.76612	0.88337
	417.84	0.27218	0.65177	0.76906	0.88515
	418.04	0.27311	0.65552	0.77202	0.88685
	418.24	0.27406	0.65929	0.77499	0.88848
	418.44	0.27501	0.66309	0.77797	0.89003
	418.64	0.27597	0.66693	0.78095	0.89154
	418.84	0.27694	0.67078	0.78392	0.89302
	419.04	0.27792	0.67463	0.78688	0.89448
	419.24	0.2789	0.67848	0.78982	0.89594
	419.44	0.2799	0.68232	0.79274	0.89744
	419.64	0.2809	0.68622	0.79566	0.89902
	419.84	0.28191	0.69025	0.79857	0.90073
	420.04	0.28293	0.69439	0.8015	0.90258
	420.24	0.28396	0.69862	0.80442	0.90446
	420.44	0.28499	0.70293	0.80733	0.90633
	420.64	0.28604	0.7073	0.81025	0.90819
	420.84	0.28709	0.7117	0.81316	0.91002
	421.04	0.28816	0.71611	0.81606	0.91182
	421.24	0.28923	0.72053	0.81895	0.91358
	421.44	0.29031	0.72491	0.82184	0.9153
	421.64	0.2914	0.72924	0.82472	0.91699
	421.84	0.29249	0.7335	0.8276	0.91865
	422.04	0.2936	0.73769	0.83048	0.92028
	422.24	0.29471	0.74181	0.83337	0.92189
	422.44	0.29583	0.74591	0.83627	0.92353
	422.64	0.29695	0.74999	0.83918	0.92519
	422.84	0.29809	0.75406	0.84211	0.92687
	423.04	0.29924	0.75811	0.84504	0.92856
	423.24	0.30039	0.76216	0.84797	0.93025
	423.44	0.30156	0.76622	0.85091	0.93194
	423.64	0.30273	0.7703	0.85387	0.93364
	423.84	0.30392	0.77445	0.85686	0.93533
	424.04	0.30512	0.77864	0.85988	0.93701
	424.24	0.30633	0.78287	0.86294	0.93869
	424.44	0.30755	0.78714	0.86602	0.94036
	424.64	0.30878	0.79143	0.86914	0.94203
	424.84	0.31002	0.79574	0.87227	0.9437
	425.04	0.31127	0.80006	0.87543	0.94546
	425.24	0.31253	0.8044	0.87861	0.94731
	425.44	0.31381	0.80874	0.8818	0.94921
	425.64	0.31509	0.81307	0.88495	0.9511
	425.84	0.31638	0.81737	0.88807	0.95295
	426.04	0.31768	0.82163	0.89115	0.95473
	426.24	0.31898	0.82585	0.89421	0.95644
	426.44	0.3203	0.83001	0.89731	0.95806
	426.64	0.32162	0.83411	0.90042	0.95959
	426.84	0.32294	0.83814	0.90355	0.96103
	427.04	0.32427	0.8421	0.90669	0.96237
	427.24	0.32561	0.84599	0.90983	0.96362
	427.44	0.32695	0.84982	0.91296	0.9648
	427.64	0.3283	0.85363	0.91607	0.96594
	427.84	0.32967	0.85745	0.91916	0.96706
	428.04	0.33104	0.86127	0.9222	0.96816
	428.24	0.33242	0.86507	0.92514	0.9692
	428.44	0.3338	0.86885	0.92795	0.97018
	428.64	0.33519	0.87261	0.93064	0.97111
	428.84	0.33658	0.87633	0.9332	0.97198
	429.04	0.33797	0.88005	0.93568	0.97283
	429.24	0.33938	0.88377	0.93807	0.97366
	429.44	0.34078	0.88747	0.94037	0.97447
	429.64	0.34219	0.89113	0.94257	0.97526
	429.84	0.3436	0.89475	0.94469	0.97606
	430.04	0.34502	0.8983	0.94671	0.97684
	430.24	0.34644	0.90178	0.94867	0.97765
	430.44	0.34786	0.90518	0.95062	0.9785
	430.64	0.34929	0.90848	0.95257	0.97939
	430.84	0.35073	0.91169	0.9545	0.98027
	431.04	0.35216	0.9148	0.95644	0.98111
	431.24	0.3536	0.91782	0.95838	0.98189
	431.44	0.35505	0.92074	0.96032	0.98262
	431.64	0.35649	0.92359	0.96228	0.98329
	431.84	0.35795	0.92638	0.96425	0.9839
	432.04	0.3594	0.92912	0.96622	0.98445
	432.24	0.36086	0.9318	0.96816	0.98496
	432.44	0.36232	0.93443	0.97005	0.98542
	432.64	0.36377	0.937	0.97189	0.98586
	432.84	0.36523	0.93954	0.97366	0.98627
	433.04	0.36669	0.94208	0.97535	0.98669
	433.24	0.36815	0.94464	0.97696	0.98712
	433.44	0.3696	0.94719	0.97849	0.98753
	433.64	0.37105	0.94972	0.97995	0.98787
	433.84	0.37251	0.95222	0.98132	0.98814
	434.04	0.37396	0.95466	0.98263	0.98834
	434.24	0.3754	0.95704	0.98389	0.98852
	434.44	0.37685	0.95935	0.98514	0.9887
	434.64	0.3783	0.96157	0.98639	0.98888
	434.84	0.37974	0.96367	0.98757	0.98905
	435.04	0.38118	0.96564	0.98864	0.98921
	435.24	0.38261	0.96746	0.9896	0.98934
	435.44	0.38404	0.96915	0.99044	0.98942
	435.64	0.38546	0.97079	0.99113	0.98945
	435.84	0.38688	0.97241	0.99167	0.98941
	436.04	0.38829	0.97399	0.99205	0.98929
	436.24	0.3897	0.97552	0.99226	0.98906
	436.44	0.3911	0.97699	0.9923	0.98872
	436.64	0.39249	0.97838	0.99217	0.98826
	436.84	0.39388	0.9797	0.99189	0.98771
	437.04	0.39526	0.98092	0.99152	0.98714
	437.24	0.39663	0.98203	0.99107	0.98653
	437.44	0.39799	0.98302	0.99054	0.98588
	437.64	0.39934	0.9839	0.98995	0.98516
	437.84	0.40069	0.98464	0.9893	0.98438
	438.04	0.40202	0.98526	0.98861	0.98353
	438.24	0.40335	0.98576	0.9879	0.98262
	438.44	0.40468	0.98615	0.98719	0.98165
	438.64	0.406	0.98641	0.98647	0.98062
	438.84	0.40731	0.98657	0.98571	0.97954
	439.04	0.40861	0.98662	0.98486	0.97841
	439.24	0.4099	0.98658	0.98394	0.97725
	439.44	0.41118	0.98643	0.98294	0.97606
	439.64	0.41245	0.98629	0.98188	0.97487
	439.84	0.4137	0.98615	0.98077	0.9737
	440.04	0.41495	0.98601	0.97961	0.97255
	440.24	0.41617	0.98587	0.97841	0.97141
	440.44	0.41739	0.98571	0.97716	0.97029
	440.64	0.41859	0.98553	0.97588	0.96918
	440.84	0.41978	0.98532	0.97458	0.96808
	441.04	0.42095	0.98508	0.97325	0.967
	441.24	0.42211	0.98478	0.97192	0.96593
	441.44	0.42326	0.98437	0.97056	0.96483
	441.64	0.42439	0.98377	0.96915	0.96365
	441.84	0.4255	0.98295	0.96769	0.96241
	442.04	0.4266	0.98194	0.96617	0.96109
	442.24	0.42769	0.98075	0.96459	0.95974
	442.44	0.42876	0.9794	0.96294	0.95837
	442.64	0.42981	0.97792	0.96121	0.95699
	442.84	0.43084	0.9763	0.95942	0.95559
	443.04	0.43186	0.97459	0.95754	0.95419
	443.24	0.43286	0.97278	0.95559	0.95278
	443.44	0.43384	0.97091	0.95356	0.95136
	443.64	0.4348	0.96901	0.95145	0.94993
	443.84	0.43575	0.9671	0.94927	0.94849
	444.04	0.43668	0.96517	0.94701	0.94703
	444.24	0.4376	0.96319	0.94466	0.94553
	444.44	0.43849	0.96116	0.94223	0.94397
	444.64	0.43937	0.95908	0.93973	0.94236
	444.84	0.44023	0.95694	0.93715	0.94072
	445.04	0.44107	0.95474	0.93452	0.93903
	445.24	0.4419	0.95249	0.93185	0.93733
	445.44	0.44271	0.95015	0.92911	0.9356
	445.64	0.44349	0.9477	0.92629	0.93386
	445.84	0.44426	0.94515	0.9234	0.93211
	446.04	0.44501	0.94248	0.92045	0.93035
	446.24	0.44574	0.93973	0.91748	0.92862
	446.44	0.44645	0.93692	0.91449	0.92692
	446.64	0.44714	0.93403	0.9115	0.92524
	446.84	0.4478	0.93107	0.9085	0.92349
	447.04	0.44845	0.92803	0.90549	0.92165
	447.24	0.44907	0.9249	0.90245	0.91971
	447.44	0.44968	0.92169	0.89939	0.91765
	447.64	0.45026	0.9184	0.8963	0.9155
	447.84	0.45082	0.91503	0.89318	0.91324
	448.04	0.45136	0.91159	0.88999	0.91088
	448.24	0.45188	0.90809	0.8867	0.90844
	448.44	0.45239	0.90455	0.88329	0.90594
	448.64	0.45287	0.90097	0.87979	0.90339
	448.84	0.45334	0.89738	0.87623	0.90087
	449.04	0.45379	0.89379	0.87266	0.89843
	449.24	0.45423	0.89022	0.86911	0.89608
	449.44	0.45465	0.8866	0.86558	0.8938
	449.64	0.45504	0.88293	0.86207	0.89158
	449.84	0.45542	0.8792	0.85859	0.8894
	450.04	0.45578	0.8754	0.85516	0.88726
	450.24	0.45612	0.87153	0.85177	0.88515
	450.44	0.45643	0.8676	0.84844	0.88306
	450.64	0.45674	0.8636	0.84516	0.881
	450.84	0.45702	0.85949	0.84189	0.87892
	451.04	0.45729	0.85527	0.83863	0.87683
	451.24	0.45753	0.85094	0.83539	0.87473
	451.44	0.45777	0.84653	0.83218	0.87261
	451.64	0.45798	0.84207	0.82907	0.87049
	451.84	0.45818	0.83758	0.82605	0.86835
	452.04	0.45836	0.83307	0.8231	0.86619
	452.24	0.45852	0.82855	0.82014	0.86399
	452.44	0.45867	0.82402	0.81717	0.86174
	452.64	0.4588	0.81951	0.81418	0.85945
	452.84	0.45892	0.81502	0.81116	0.85713
	453.04	0.45902	0.81055	0.80809	0.85481
	453.24	0.45911	0.80612	0.80496	0.85248
	453.44	0.45919	0.80171	0.80176	0.85015
	453.64	0.45926	0.79731	0.79849	0.84784
	453.84	0.4593	0.79293	0.79515	0.84554
	454.04	0.45933	0.78858	0.79173	0.84326
	454.24	0.45935	0.78426	0.78833	0.84107
	454.44	0.45934	0.77998	0.78495	0.83897
	454.64	0.45933	0.77573	0.78158	0.83694
	454.84	0.45929	0.77146	0.77823	0.83497
	455.04	0.45924	0.76716	0.7749	0.83305
	455.24	0.45917	0.76283	0.77156	0.83115
	455.44	0.45909	0.75848	0.76823	0.82927
	455.64	0.45901	0.7541	0.76488	0.8274
	455.84	0.45891	0.74972	0.76152	0.82552
	456.04	0.4588	0.74535	0.75811	0.82359
	456.24	0.45868	0.74099	0.75462	0.82156
	456.44	0.45855	0.73666	0.75104	0.81943
	456.64	0.45841	0.73238	0.74739	0.81719
	456.84	0.45827	0.72816	0.74375	0.81491
	457.04	0.45811	0.72401	0.74019	0.81261
	457.24	0.45795	0.71993	0.73671	0.81032
	457.44	0.45778	0.71585	0.73331	0.80805
	457.64	0.45761	0.71173	0.72998	0.80581
	457.84	0.45742	0.70757	0.72673	0.80364
	458.04	0.45723	0.70339	0.72356	0.80154
	458.24	0.45703	0.69923	0.72046	0.79954
	458.44	0.45683	0.69509	0.71743	0.79765
	458.64	0.45662	0.69098	0.71445	0.79587
	458.84	0.45641	0.6869	0.71147	0.79412
	459.04	0.45619	0.68287	0.7085	0.7924
	459.24	0.45597	0.67889	0.70554	0.79071
	459.44	0.45574	0.67496	0.70261	0.78904
	459.64	0.45552	0.6711	0.69978	0.78738
	459.84	0.45529	0.66729	0.69704	0.78573
	460.04	0.45505	0.66355	0.69439	0.78408
	460.24	0.45481	0.65987	0.69181	0.78243
	460.44	0.45457	0.65625	0.68931	0.78079
	460.64	0.45432	0.65271	0.68689	0.77915
	460.84	0.45407	0.64926	0.68455	0.77755
	461.04	0.45381	0.64591	0.68231	0.776
	461.24	0.45356	0.64266	0.68016	0.77449
	461.44	0.4533	0.63943	0.67807	0.77299
	461.64	0.45305	0.6362	0.67603	0.77149
	461.84	0.4528	0.63297	0.67404	0.76999
	462.04	0.45254	0.62976	0.67208	0.76849
	462.24	0.45229	0.62661	0.67014	0.76698
	462.44	0.45204	0.62353	0.66822	0.76547
	462.64	0.45179	0.62053	0.66631	0.76395
	462.84	0.45153	0.61759	0.66438	0.76244
	463.04	0.45128	0.61474	0.66243	0.76094
	463.24	0.45103	0.61196	0.66045	0.75945
	463.44	0.45078	0.60926	0.65847	0.758
	463.64	0.45054	0.60664	0.65649	0.75661
	463.84	0.4503	0.60409	0.65451	0.75527
	464.04	0.45007	0.60159	0.65254	0.75396
	464.24	0.44984	0.59913	0.65058	0.75265
	464.44	0.44962	0.59672	0.64863	0.75133
	464.64	0.4494	0.59434	0.64669	0.75001
	464.84	0.44918	0.59205	0.64477	0.74868
	465.04	0.44897	0.58985	0.64287	0.74735
	465.24	0.44877	0.58774	0.641	0.746
	465.44	0.44857	0.58567	0.63916	0.74466
	465.64	0.44838	0.58363	0.63735	0.74331
	465.84	0.44819	0.58163	0.63559	0.74198
	466.04	0.448	0.57965	0.63387	0.74066
	466.24	0.44782	0.57769	0.63223	0.73941
	466.44	0.44765	0.57575	0.63066	0.73822
	466.64	0.44748	0.57382	0.62915	0.73708
	466.84	0.44732	0.57191	0.6277	0.73599
	467.04	0.44716	0.57002	0.62631	0.73493
	467.24	0.44701	0.56815	0.62496	0.7339
	467.44	0.44686	0.56635	0.62365	0.73289
	467.64	0.44673	0.56466	0.62239	0.73189
	467.84	0.4466	0.56307	0.62117	0.73091
	468.04	0.44648	0.56154	0.61994	0.72991
	468.24	0.44637	0.56004	0.61869	0.72889
	468.44	0.44627	0.55856	0.61742	0.72784
	468.64	0.44618	0.55709	0.61612	0.72677
	468.84	0.44609	0.55561	0.61487	0.72569
	469.04	0.44601	0.55413	0.61366	0.72461
	469.24	0.44593	0.55262	0.6125	0.72355
	469.44	0.44586	0.5511	0.61141	0.7225
	469.64	0.4458	0.54956	0.61037	0.72148
	469.84	0.44574	0.54801	0.6094	0.72051
	470.04	0.44569	0.54646	0.6085	0.71958
	470.24	0.44564	0.54495	0.60766	0.71871
	470.44	0.44561	0.54348	0.60688	0.7179
	470.64	0.44558	0.54204	0.60613	0.71711
	470.84	0.44556	0.54064	0.60535	0.71626
	471.04	0.44554	0.53926	0.60455	0.71537
	471.24	0.44554	0.53792	0.60371	0.71443
	471.44	0.44555	0.53661	0.60288	0.71347
	471.64	0.44556	0.53534	0.6021	0.71251
	471.84	0.44558	0.53413	0.60136	0.71154
	472.04	0.44562	0.53296	0.60067	0.71059
	472.24	0.44566	0.53186	0.60001	0.70966
	472.44	0.44571	0.53082	0.59939	0.70876
	472.64	0.44576	0.52985	0.5988	0.70788
	472.84	0.44583	0.52895	0.59824	0.70707
	473.04	0.4459	0.52813	0.59769	0.70632
	473.24	0.44598	0.52737	0.59715	0.70563
	473.44	0.44607	0.52664	0.59655	0.70501
	473.64	0.44617	0.52594	0.59588	0.70446
	473.84	0.44627	0.52526	0.59514	0.70398
	474.04	0.44639	0.52461	0.59438	0.70356
	474.24	0.44652	0.52401	0.59369	0.70322
	474.44	0.44666	0.52345	0.59305	0.70294
	474.64	0.44681	0.52293	0.59248	0.70271
	474.84	0.44697	0.52244	0.59197	0.70252
	475.04	0.44714	0.522	0.59152	0.70237
	475.24	0.44731	0.5216	0.59113	0.70224
	475.44	0.44749	0.52124	0.5908	0.70214
	475.64	0.44768	0.52093	0.59053	0.70205
	475.84	0.44787	0.52066	0.5903	0.70198
	476.04	0.44807	0.52042	0.59002	0.70186
	476.24	0.44828	0.5202	0.58969	0.70169
	476.44	0.44849	0.51998	0.58928	0.70146
	476.64	0.44871	0.51976	0.5888	0.70118
	476.84	0.44895	0.51954	0.58825	0.70093
	477.04	0.44919	0.51929	0.58763	0.70072
	477.24	0.44944	0.51903	0.58697	0.70054
	477.44	0.44971	0.51874	0.58627	0.70039
	477.64	0.44997	0.51844	0.58555	0.7003
	477.84	0.45025	0.51812	0.58484	0.70024
	478.04	0.45054	0.5178	0.58417	0.70023
	478.24	0.45083	0.51753	0.58363	0.70026
	478.44	0.45114	0.51731	0.58321	0.70032
	478.64	0.45145	0.51713	0.58283	0.70038
	478.84	0.45178	0.51699	0.58244	0.70041
	479.04	0.45211	0.5169	0.58204	0.7004
	479.24	0.45245	0.51684	0.58162	0.70035
	479.44	0.4528	0.51683	0.58119	0.70034
	479.64	0.45316	0.51686	0.58075	0.70039
	479.84	0.45352	0.51693	0.58034	0.70049
	480.04	0.45388	0.51699	0.57994	0.70062
	480.24	0.45425	0.51705	0.57959	0.70075
	480.44	0.45462	0.51709	0.57931	0.70089
	480.64	0.455	0.51713	0.57909	0.70102
	480.84	0.45539	0.51714	0.57898	0.70113
	481.04	0.45579	0.51715	0.57898	0.70122
	481.24	0.4562	0.51715	0.57907	0.70128
	481.44	0.45662	0.51715	0.57918	0.70132
	481.64	0.45705	0.51715	0.57933	0.70133
	481.84	0.45748	0.51716	0.57949	0.70131
	482.04	0.45793	0.5172	0.57967	0.70128
	482.24	0.45838	0.51731	0.57986	0.70124
	482.44	0.45885	0.51747	0.58006	0.70118
	482.64	0.45932	0.51768	0.58024	0.70109
	482.84	0.4598	0.51792	0.5804	0.70095
	483.04	0.46028	0.51821	0.58053	0.70076
	483.24	0.46077	0.51854	0.58063	0.70053
	483.44	0.46127	0.51891	0.58073	0.70028
	483.64	0.46177	0.51931	0.58083	0.70001
	483.84	0.46228	0.51975	0.58094	0.69973
	484.04	0.46279	0.52016	0.58107	0.69945
	484.24	0.46331	0.52053	0.58121	0.69917
	484.44	0.46385	0.52085	0.58137	0.6989
	484.64	0.46439	0.52112	0.58155	0.69864
	484.84	0.46494	0.52134	0.58178	0.69843
	485.04	0.46549	0.52151	0.58203	0.69825
	485.24	0.46606	0.52163	0.58232	0.69811
	485.44	0.46664	0.5217	0.58261	0.69796
	485.64	0.46722	0.52174	0.5829	0.69781
	485.84	0.46781	0.52176	0.58319	0.69765
	486.04	0.46841	0.5218	0.58348	0.69747
	486.24	0.46901	0.52188	0.58376	0.69727
	486.44	0.46962	0.522	0.58403	0.69704
	486.64	0.47024	0.52214	0.58428	0.69679
	486.84	0.47086	0.52228	0.58453	0.69652
	487.04	0.47149	0.52241	0.58477	0.69623
	487.24	0.47214	0.52254	0.58501	0.69593
	487.44	0.47279	0.52269	0.58524	0.69568
	487.64	0.47344	0.52285	0.58549	0.69547
	487.84	0.47411	0.52302	0.58573	0.69531
	488.04	0.47479	0.52322	0.58595	0.69514
	488.24	0.47547	0.52344	0.58614	0.69497
	488.44	0.47616	0.52368	0.58631	0.69479
	488.64	0.47686	0.52395	0.58645	0.69461
	488.84	0.47757	0.52424	0.58656	0.69446
	489.04	0.47829	0.52456	0.58664	0.69434
	489.24	0.47902	0.52487	0.5867	0.69424
	489.44	0.47976	0.52512	0.58674	0.69415
	489.64	0.4805	0.52531	0.58676	0.69406
	489.84	0.48124	0.52544	0.58678	0.69395
	490.04	0.48199	0.52553	0.58684	0.69382
	490.24	0.48275	0.52557	0.58695	0.69365
	490.44	0.48352	0.52559	0.58713	0.69344
	490.64	0.48429	0.5256	0.58731	0.69315
	490.84	0.48506	0.5256	0.58749	0.69281
	491.04	0.48585	0.52562	0.58765	0.69239
	491.24	0.48664	0.52566	0.58779	0.69192
	491.44	0.48745	0.52579	0.58791	0.69145
	491.64	0.48827	0.52601	0.58802	0.691
	491.84	0.4891	0.52632	0.58812	0.69058
	492.04	0.48993	0.52667	0.58821	0.69018
	492.24	0.49078	0.52706	0.5883	0.68982
	492.44	0.49163	0.52748	0.5884	0.6895
	492.64	0.4925	0.52792	0.58851	0.68924
	492.84	0.49336	0.52837	0.58866	0.68908
	493.04	0.49424	0.52884	0.58885	0.68901
	493.24	0.49511	0.5293	0.58903	0.68901
	493.44	0.496	0.52975	0.58918	0.68905
	493.64	0.49688	0.53019	0.58929	0.68912
	493.84	0.49777	0.53062	0.58937	0.68921
	494.04	0.49867	0.53105	0.58943	0.6893
	494.24	0.49958	0.53146	0.58947	0.6894
	494.44	0.50049	0.53188	0.58951	0.68948
	494.64	0.50141	0.53229	0.58955	0.68952
	494.84	0.50234	0.5327	0.58961	0.68951
	495.04	0.50328	0.53311	0.58971	0.68946
	495.24	0.50423	0.53352	0.58986	0.68936
	495.44	0.5052	0.53395	0.59009	0.68922
	495.64	0.50617	0.53437	0.59041	0.68904
	495.84	0.50716	0.5348	0.59078	0.68881
	496.04	0.50816	0.53521	0.59112	0.68856
	496.24	0.50916	0.53561	0.59141	0.68827
	496.44	0.51017	0.53599	0.59163	0.68795
	496.64	0.51118	0.53635	0.59179	0.68763
	496.84	0.5122	0.53668	0.59186	0.68738
	497.04	0.51323	0.53699	0.59186	0.68717
	497.24	0.51426	0.53727	0.59177	0.68702
	497.44	0.51529	0.5375	0.5916	0.68692
	497.64	0.51633	0.53768	0.59136	0.68686
	497.84	0.51738	0.53782	0.59105	0.68684
	498.04	0.51843	0.53793	0.5907	0.68686
	498.24	0.5195	0.53802	0.59032	0.6869
	498.44	0.52057	0.53809	0.58994	0.68697
	498.64	0.52165	0.53816	0.58956	0.68698
	498.84	0.52273	0.53823	0.58919	0.68694
	499.04	0.52382	0.5383	0.58886	0.68683
	499.24	0.52492	0.5384	0.58857	0.68666
	499.44	0.52603	0.53853	0.5884	0.68649
	499.64	0.52715	0.53871	0.58834	0.68631
	499.84	0.52827	0.53891	0.58837	0.68615
	500.04	0.52939	0.53909	0.58842	0.686
	500.24	0.53052	0.53926	0.58848	0.68588
	500.44	0.53165	0.53942	0.58853	0.6858
	500.64	0.53278	0.53956	0.58856	0.68576
	500.84	0.53391	0.5397	0.58855	0.68578
	501.04	0.53504	0.53983	0.58849	0.68586
	501.24	0.53618	0.53995	0.58838	0.68591
	501.44	0.53731	0.54006	0.5882	0.68589
	501.64	0.53845	0.54015	0.58797	0.6858
	501.84	0.5396	0.54023	0.58768	0.68563
	502.04	0.54075	0.54029	0.58738	0.68538
	502.24	0.54191	0.54033	0.58708	0.68503
	502.44	0.54308	0.54036	0.58679	0.68461
	502.64	0.54426	0.54037	0.58649	0.6841
	502.84	0.54543	0.54037	0.58618	0.68351
	503.04	0.54661	0.54036	0.58586	0.68286
	503.24	0.54779	0.54035	0.58554	0.68215
	503.44	0.54898	0.54035	0.58522	0.6814
	503.64	0.55017	0.54037	0.58492	0.68061
	503.84	0.55135	0.54039	0.58462	0.6798
	504.04	0.55255	0.54039	0.58435	0.67897
	504.24	0.55374	0.54036	0.58409	0.67812
	504.44	0.55494	0.54031	0.58385	0.67728
	504.64	0.55614	0.54022	0.58365	0.67646
	504.84	0.55735	0.5401	0.58347	0.67571
	505.04	0.55856	0.53994	0.58332	0.67501
	505.24	0.55979	0.53974	0.58318	0.67436
	505.44	0.56101	0.53949	0.58304	0.67374
	505.64	0.56224	0.5392	0.58289	0.67314
	505.84	0.56347	0.53885	0.58275	0.67258
	506.04	0.56471	0.53847	0.5826	0.67203
	506.24	0.56594	0.53805	0.58245	0.6715
	506.44	0.56718	0.5376	0.58229	0.67098
	506.64	0.56841	0.53713	0.5821	0.67044
	506.84	0.56965	0.53666	0.58188	0.66988
	507.04	0.57088	0.53618	0.58164	0.6693
	507.24	0.57212	0.53574	0.58135	0.6687
	507.44	0.57336	0.53539	0.58102	0.6681
	507.64	0.5746	0.53514	0.58065	0.66751
	507.84	0.57585	0.53494	0.58024	0.66693
	508.04	0.5771	0.53476	0.57978	0.66636
	508.24	0.57836	0.53459	0.57929	0.66583
	508.44	0.57962	0.53441	0.57876	0.66534
	508.64	0.58089	0.53421	0.57821	0.66492
	508.84	0.58216	0.53397	0.57767	0.66459
	509.04	0.58344	0.53368	0.57712	0.66436
	509.24	0.58472	0.53333	0.57656	0.66417
	509.44	0.586	0.53291	0.57599	0.66399
	509.64	0.58729	0.53242	0.57541	0.66383
	509.84	0.58858	0.53186	0.57482	0.66367
	510.04	0.58988	0.5313	0.57423	0.6635
	510.24	0.59118	0.53075	0.57366	0.66332
	510.44	0.59249	0.5302	0.57309	0.6631
	510.64	0.5938	0.52967	0.57254	0.6628
	510.84	0.59511	0.52914	0.57202	0.66242
	511.04	0.59643	0.52863	0.57154	0.66196
	511.24	0.59775	0.52812	0.57108	0.66143
	511.44	0.59908	0.52762	0.57068	0.66088
	511.64	0.60041	0.52713	0.57032	0.66031
	511.84	0.60175	0.52665	0.56997	0.65974
	512.04	0.60309	0.52616	0.56961	0.65918
	512.24	0.60443	0.52567	0.56923	0.65865
	512.44	0.60578	0.52518	0.56882	0.65816
	512.64	0.60714	0.5247	0.56838	0.65772
	512.84	0.6085	0.52422	0.56791	0.65735
	513.04	0.60987	0.52374	0.56741	0.65705
	513.24	0.61125	0.52321	0.56687	0.65676
	513.44	0.61262	0.52263	0.56631	0.65646
	513.64	0.614	0.52199	0.56572	0.65615
	513.84	0.61539	0.5213	0.56512	0.65583
	514.04	0.61677	0.52064	0.56457	0.65548
	514.24	0.61816	0.52001	0.56409	0.65509
	514.44	0.61955	0.51939	0.56366	0.65466
	514.64	0.62094	0.51879	0.56328	0.65414
	514.84	0.62233	0.5182	0.56293	0.65353
	515.04	0.62374	0.51759	0.56262	0.65283
	515.24	0.62515	0.51698	0.56234	0.65209
	515.44	0.62658	0.51634	0.56209	0.65135
	515.64	0.62802	0.51567	0.56186	0.65062
	515.84	0.62947	0.51496	0.56164	0.6499
	516.04	0.63094	0.51421	0.56142	0.64921
	516.24	0.63242	0.51341	0.56118	0.64853
	516.44	0.6339	0.51257	0.56092	0.64788
	516.64	0.63538	0.51173	0.56063	0.64726
	516.84	0.63688	0.51091	0.56028	0.64667
	517.04	0.63837	0.51011	0.55988	0.6461
	517.24	0.63986	0.50933	0.55938	0.64557
	517.44	0.64135	0.50856	0.55878	0.64506
	517.64	0.64284	0.50781	0.55808	0.64458
	517.84	0.64433	0.50706	0.5573	0.64413
	518.04	0.64582	0.50631	0.55652	0.64372
	518.24	0.64731	0.50557	0.55573	0.64336
	518.44	0.64881	0.50483	0.55495	0.64302
	518.64	0.65032	0.5041	0.55417	0.64264
	518.84	0.65184	0.50336	0.5534	0.64223
	519.04	0.65336	0.50264	0.55265	0.64178
	519.24	0.65489	0.50192	0.55192	0.64129
	519.44	0.65643	0.50121	0.5512	0.64078
	519.64	0.65797	0.50051	0.5505	0.64024
	519.84	0.65953	0.49981	0.54981	0.63969
	520.04	0.66109	0.49911	0.54913	0.63913
	520.24	0.66266	0.49842	0.54844	0.63857
	520.44	0.66423	0.49773	0.54776	0.63802
	520.64	0.6658	0.49706	0.5471	0.63748
	520.84	0.66738	0.49642	0.54646	0.63696
	521.04	0.66896	0.49581	0.54585	0.63647
	521.24	0.67055	0.49521	0.5452	0.63595
	521.44	0.67213	0.49462	0.54449	0.63541
	521.64	0.67372	0.49403	0.54373	0.63485
	521.84	0.6753	0.49343	0.54293	0.63427
	522.04	0.6769	0.49283	0.5421	0.63372
	522.24	0.6785	0.49222	0.54124	0.63319
	522.44	0.68011	0.49159	0.54037	0.63267
	522.64	0.68172	0.49093	0.53949	0.63214
	522.84	0.68335	0.49024	0.53863	0.63159
	523.04	0.68498	0.48951	0.53778	0.63103
	523.24	0.68662	0.48876	0.53696	0.63043
	523.44	0.68828	0.488	0.53617	0.62979
	523.64	0.68995	0.48722	0.53542	0.6291
	523.84	0.69162	0.48643	0.53467	0.62838
	524.04	0.69331	0.48562	0.53389	0.62762
	524.24	0.695	0.4848	0.53309	0.62683
	524.44	0.6967	0.48396	0.53228	0.62602
	524.64	0.6984	0.4831	0.53146	0.62525
	524.84	0.70011	0.48222	0.53065	0.62453
	525.04	0.70182	0.48131	0.52985	0.62386
	525.24	0.70354	0.48036	0.52903	0.62324
	525.44	0.70526	0.47937	0.52821	0.62266
	525.64	0.70699	0.47834	0.52738	0.62214
	525.84	0.70872	0.47727	0.52654	0.62166
	526.04	0.71046	0.47619	0.52569	0.62123
	526.24	0.7122	0.47509	0.52483	0.62085
	526.44	0.71395	0.47397	0.52395	0.62049
	526.64	0.7157	0.47285	0.52307	0.62012
	526.84	0.71745	0.47171	0.52217	0.61973
	527.04	0.7192	0.47055	0.52126	0.61932
	527.24	0.72096	0.46939	0.52034	0.61889
	527.44	0.72272	0.46823	0.51941	0.61844
	527.64	0.72449	0.46706	0.51848	0.61797
	527.84	0.72627	0.46589	0.51754	0.61749
	528.04	0.72805	0.46473	0.51658	0.61701
	528.24	0.72985	0.46357	0.51561	0.61651
	528.44	0.73165	0.46243	0.51463	0.61602
	528.64	0.73347	0.4613	0.51365	0.61556
	528.84	0.7353	0.46019	0.51266	0.61513
	529.04	0.73714	0.45908	0.51169	0.61473
	529.24	0.73898	0.45791	0.51073	0.61435
	529.44	0.74084	0.45667	0.50978	0.61401
	529.64	0.7427	0.45538	0.50884	0.61369
	529.84	0.74457	0.45403	0.50793	0.61342
	530.04	0.74645	0.45266	0.50705	0.61325
	530.24	0.74834	0.45127	0.50618	0.61316
	530.44	0.75024	0.44986	0.50533	0.61312
	530.64	0.75216	0.44846	0.50448	0.6131
	530.84	0.75408	0.44707	0.50363	0.61308
	531.04	0.75602	0.44571	0.50277	0.61305
	531.24	0.75796	0.44437	0.50193	0.61299
	531.44	0.75992	0.44308	0.5011	0.6129
	531.64	0.76188	0.44184	0.50028	0.61277
	531.84	0.76386	0.44056	0.49946	0.61261
	532.04	0.76584	0.43926	0.49864	0.6124
	532.24	0.76783	0.43791	0.4978	0.61216
	532.44	0.76982	0.43652	0.49694	0.6119
	532.64	0.77183	0.43508	0.49605	0.61167
	532.84	0.77383	0.43359	0.49513	0.61148
	533.04	0.77584	0.43206	0.49417	0.61131
	533.24	0.77785	0.43047	0.49317	0.61114
	533.44	0.77987	0.42885	0.49212	0.61096
	533.64	0.78189	0.42719	0.49103	0.61078
	533.84	0.78391	0.42551	0.48992	0.61058
	534.04	0.78595	0.42382	0.48881	0.61038
	534.24	0.78799	0.42214	0.48772	0.61016
	534.44	0.79004	0.42047	0.48665	0.60992
	534.64	0.79209	0.41881	0.4856	0.60966
	534.84	0.79415	0.41717	0.4846	0.60939
	535.04	0.79622	0.41556	0.48363	0.60909
	535.24	0.79829	0.414	0.48272	0.60878
	535.44	0.80037	0.41249	0.48186	0.60848
	535.64	0.80246	0.41104	0.48106	0.60817
	535.84	0.80455	0.40957	0.48024	0.60788
	536.04	0.80666	0.40807	0.47939	0.60761
	536.24	0.80877	0.40653	0.4785	0.60738
	536.44	0.81089	0.40496	0.47758	0.60718
	536.64	0.81302	0.40337	0.4766	0.60704
	536.84	0.81516	0.40174	0.47557	0.60694
	537.04	0.81731	0.40011	0.47449	0.60687
	537.24	0.81946	0.39847	0.47334	0.60677
	537.44	0.82161	0.39684	0.47213	0.60664
	537.64	0.82376	0.39523	0.47087	0.60649
	537.84	0.82591	0.39366	0.46956	0.60632
	538.04	0.82806	0.39216	0.46824	0.60614
	538.24	0.83022	0.39072	0.46692	0.60595
	538.44	0.83238	0.38929	0.46561	0.60576
	538.64	0.83455	0.38787	0.46432	0.60557
	538.84	0.83672	0.38643	0.46307	0.60538
	539.04	0.8389	0.38499	0.46188	0.60519
	539.24	0.84108	0.38353	0.46076	0.60502
	539.44	0.84328	0.38207	0.45973	0.60486
	539.64	0.84548	0.38058	0.45879	0.60471
	539.84	0.84769	0.37909	0.45787	0.60455
	540.04	0.84989	0.37758	0.45695	0.6044
	540.24	0.85209	0.37607	0.45603	0.60424
	540.44	0.8543	0.37456	0.45512	0.60406
	540.64	0.85649	0.37307	0.4542	0.60388
	540.84	0.85869	0.3716	0.45329	0.60367
	541.04	0.86088	0.37016	0.45237	0.60345
	541.24	0.86307	0.36873	0.45145	0.60321
	541.44	0.86524	0.36733	0.45054	0.60296
	541.64	0.86741	0.36595	0.44962	0.60269
	541.84	0.86957	0.3646	0.44871	0.60242
	542.04	0.87173	0.36327	0.4478	0.60217
	542.24	0.87388	0.36196	0.44689	0.60192
	542.44	0.87602	0.36064	0.44598	0.60169
	542.64	0.87815	0.35933	0.44504	0.60147
	542.84	0.88028	0.358	0.44409	0.60127
	543.04	0.8824	0.35667	0.44312	0.60107
	543.24	0.88451	0.35532	0.44218	0.60089
	543.44	0.88662	0.35397	0.44126	0.60072
	543.64	0.88873	0.3526	0.44038	0.60055
	543.84	0.89082	0.35124	0.4395	0.60034
	544.04	0.8929	0.34987	0.43863	0.60009
	544.24	0.89497	0.3485	0.43777	0.5998
	544.44	0.89703	0.34714	0.43691	0.59947
	544.64	0.89907	0.34581	0.43604	0.59915
	544.84	0.90109	0.34452	0.43517	0.59885
	545.04	0.9031	0.34325	0.4343	0.59857
	545.24	0.90509	0.34199	0.43343	0.59832
	545.44	0.90705	0.34073	0.43257	0.5981
	545.64	0.909	0.33947	0.43172	0.59793
	545.84	0.91092	0.3382	0.43088	0.59781
	546.04	0.91282	0.33692	0.43007	0.59774
	546.24	0.91469	0.33563	0.42928	0.59772
	546.44	0.91654	0.33434	0.42851	0.59769
	546.64	0.91837	0.33304	0.42774	0.59766
	546.84	0.92018	0.33175	0.42699	0.5976
	547.04	0.92196	0.33045	0.42625	0.59753
	547.24	0.92372	0.3292	0.42554	0.59747
	547.44	0.92546	0.32798	0.42486	0.59742
	547.64	0.92718	0.32679	0.42422	0.59738
	547.84	0.92888	0.32562	0.4236	0.59735
	548.04	0.93056	0.32447	0.42302	0.59732
	548.24	0.93222	0.32334	0.42246	0.59728
	548.44	0.93385	0.32222	0.42194	0.59725
	548.64	0.93546	0.32111	0.42144	0.59722
	548.84	0.93705	0.32003	0.42098	0.59719
	549.04	0.93861	0.31896	0.42053	0.59715
	549.24	0.94015	0.3179	0.4201	0.59712
	549.44	0.94166	0.31687	0.41969	0.59709
	549.64	0.94314	0.31584	0.4193	0.59708
	549.84	0.9446	0.31484	0.41892	0.59711
	550.04	0.94603	0.31384	0.41857	0.59718
	550.24	0.94743	0.31286	0.41823	0.59732
	550.44	0.94881	0.31189	0.41789	0.59748
	550.64	0.95015	0.31094	0.41757	0.59768
	550.84	0.95148	0.31001	0.41724	0.5979
	551.04	0.95277	0.30909	0.41691	0.59815
	551.24	0.95404	0.30821	0.41658	0.59842
	551.44	0.95528	0.30738	0.41624	0.59871
	551.64	0.95649	0.30658	0.4159	0.59901
	551.84	0.95768	0.3058	0.41555	0.59925
	552.04	0.95883	0.30504	0.4152	0.59943
	552.24	0.95995	0.30429	0.41484	0.59955
	552.44	0.96105	0.30355	0.41448	0.59963
	552.64	0.96211	0.30283	0.41414	0.59967
	552.84	0.96314	0.30212	0.41381	0.59969
	553.04	0.96415	0.30142	0.41348	0.59969
	553.24	0.96513	0.30071	0.41313	0.59968
	553.44	0.96607	0.3	0.41276	0.59968
	553.64	0.96699	0.29927	0.41236	0.59968
	553.84	0.96789	0.29854	0.41194	0.5997
	554.04	0.96875	0.29779	0.41149	0.59975
	554.24	0.96959	0.29704	0.41102	0.59981
	554.44	0.97041	0.29628	0.41052	0.59986
	554.64	0.9712	0.29552	0.41001	0.59988
	554.84	0.97197	0.29477	0.4095	0.59987
	555.04	0.97272	0.29403	0.40899	0.59984
	555.24	0.97345	0.29337	0.40851	0.59979
	555.44	0.97417	0.29278	0.40806	0.59973
	555.64	0.97486	0.29225	0.40763	0.59967
	555.84	0.97553	0.29177	0.40721	0.59959
	556.04	0.97617	0.29132	0.40678	0.59951
	556.24	0.9768	0.2909	0.40636	0.59942
	556.44	0.97741	0.29051	0.40594	0.59933
	556.64	0.97799	0.29013	0.40553	0.59927
	556.84	0.97857	0.28975	0.40514	0.59922
	557.04	0.97912	0.28936	0.40476	0.59919
	557.24	0.97966	0.28894	0.40438	0.59916
	557.44	0.98018	0.28849	0.40401	0.59914
	557.64	0.98069	0.28801	0.40363	0.59913
	557.84	0.98118	0.28753	0.40326	0.59913
	558.04	0.98167	0.28705	0.40288	0.59912
	558.24	0.98215	0.28658	0.40251	0.59912
	558.44	0.98261	0.28611	0.40215	0.59912
	558.64	0.98307	0.28566	0.4018	0.59912
	558.84	0.98351	0.28522	0.40146	0.59912
	559.04	0.98395	0.28479	0.40115	0.59911
	559.24	0.98438	0.28438	0.40086	0.5991
	559.44	0.9848	0.28398	0.40062	0.5991
	559.64	0.98521	0.28359	0.4004	0.59907
	559.84	0.98561	0.28319	0.40019	0.59903
	560.04	0.986	0.28279	0.4	0.59896
	560.24	0.98638	0.28238	0.39981	0.59887
	560.44	0.98675	0.28198	0.39965	0.59875
	560.64	0.98711	0.28161	0.39951	0.5986
	560.84	0.98746	0.28127	0.39938	0.59841
	561.04	0.9878	0.28095	0.39926	0.5982
	561.24	0.98813	0.28067	0.39913	0.59795
	561.44	0.98845	0.28042	0.39898	0.59766
	561.64	0.98876	0.28019	0.39882	0.59735
	561.84	0.98907	0.28	0.39863	0.59705
	562.04	0.98937	0.27984	0.39842	0.59676
	562.24	0.98967	0.2797	0.39819	0.5965
	562.44	0.98996	0.27957	0.39792	0.59625
	562.64	0.99025	0.27944	0.39764	0.59603
	562.84	0.99054	0.2793	0.39734	0.59584
	563.04	0.99083	0.27915	0.39703	0.59568
	563.24	0.99111	0.27899	0.39675	0.59555
	563.44	0.99139	0.27882	0.39651	0.59546
	563.64	0.99166	0.27864	0.3963	0.59538
	563.84	0.99194	0.27844	0.39613	0.59531
	564.04	0.9922	0.27823	0.39599	0.59525
	564.24	0.99247	0.278	0.3959	0.5952
	564.44	0.99273	0.27778	0.39584	0.59516
	564.64	0.99298	0.27755	0.39582	0.59514
	564.84	0.99324	0.27733	0.39584	0.59514
	565.04	0.99349	0.27711	0.39585	0.59516
	565.24	0.99372	0.2769	0.39585	0.59519
	565.44	0.99396	0.27671	0.39583	0.59525
	565.64	0.99418	0.27652	0.39579	0.59534
	565.84	0.9944	0.27637	0.39573	0.59544
	566.04	0.99462	0.27625	0.39566	0.59558
	566.24	0.99483	0.27616	0.39558	0.59573
	566.44	0.99504	0.27606	0.3955	0.59587
	566.64	0.99524	0.27595	0.39541	0.59599
	566.84	0.99544	0.27582	0.39533	0.59608
	567.04	0.99564	0.27568	0.39526	0.59617
	567.24	0.99584	0.27551	0.39521	0.59626
	567.44	0.99604	0.27533	0.39519	0.59636
	567.64	0.99623	0.27513	0.39519	0.59646
	567.84	0.99643	0.27491	0.39521	0.59658
	568.04	0.99662	0.27468	0.39524	0.59672
	568.24	0.99681	0.27445	0.39529	0.59687
	568.44	0.99699	0.27423	0.39535	0.59706
	568.64	0.99717	0.27403	0.39542	0.5973
	568.84	0.99735	0.27386	0.39549	0.59757
	569.04	0.99751	0.27368	0.39556	0.59785
	569.24	0.99767	0.2735	0.3956	0.59812
	569.44	0.99782	0.2733	0.39563	0.59839
	569.64	0.99795	0.2731	0.39565	0.59863
	569.84	0.99809	0.27289	0.39564	0.59886
	570.04	0.99822	0.27265	0.39563	0.59906
	570.24	0.99835	0.27241	0.3956	0.59924
	570.44	0.99848	0.27214	0.39556	0.5994
	570.64	0.9986	0.27186	0.39552	0.59953
	570.84	0.99871	0.27156	0.39546	0.59966
	571.04	0.99883	0.27126	0.3954	0.59977
	571.24	0.99893	0.27098	0.39537	0.5999
	571.44	0.99903	0.27072	0.39536	0.60003
	571.64	0.99913	0.27049	0.39536	0.60016
	571.84	0.99922	0.27028	0.39536	0.60027
	572.04	0.9993	0.27009	0.39536	0.60035
	572.24	0.99938	0.26993	0.39536	0.60041
	572.44	0.99945	0.2698	0.39534	0.60047
	572.64	0.99952	0.26969	0.39531	0.60053
	572.84	0.99957	0.26961	0.39527	0.60059
	573.04	0.99962	0.26954	0.39521	0.60066
	573.24	0.99967	0.26946	0.39513	0.60073
	573.44	0.9997	0.26938	0.39503	0.6008
	573.64	0.99972	0.26929	0.39493	0.60088
	573.84	0.99974	0.26919	0.39484	0.60098
	574.04	0.99975	0.26908	0.39477	0.60109
	574.24	0.99975	0.26896	0.39471	0.6012
	574.44	0.99974	0.26882	0.39464	0.6013
	574.64	0.99972	0.26866	0.39455	0.60139
	574.84	0.99969	0.26848	0.39446	0.60145
	575.04	0.99965	0.26828	0.39435	0.60149
	575.24	0.99961	0.26806	0.39423	0.6015
	575.44	0.99955	0.26784	0.3941	0.60149
	575.64	0.99949	0.26762	0.39397	0.60145
	575.84	0.99941	0.26739	0.39383	0.60138
	576.04	0.99932	0.26718	0.39371	0.60129
	576.24	0.99923	0.26698	0.39359	0.60119
	576.44	0.99913	0.2668	0.39349	0.60108
	576.64	0.99902	0.26667	0.39342	0.60096
	576.84	0.9989	0.26656	0.39338	0.60084
	577.04	0.99878	0.26644	0.39334	0.60071
	577.24	0.99865	0.2663	0.39331	0.60058
	577.44	0.99852	0.26613	0.39327	0.60044
	577.64	0.99837	0.26595	0.39322	0.60031
	577.84	0.99822	0.26576	0.39317	0.6002
	578.04	0.99806	0.26556	0.3931	0.60012
	578.24	0.99789	0.26537	0.39301	0.60005
	578.44	0.99771	0.26518	0.39289	0.59998
	578.64	0.99752	0.26499	0.39274	0.59991
	578.84	0.99732	0.26483	0.39255	0.59984
	579.04	0.99711	0.26468	0.39234	0.59979
	579.24	0.9969	0.26455	0.39212	0.59977
	579.44	0.99668	0.26444	0.39189	0.59978
	579.64	0.99644	0.26433	0.39166	0.59982
	579.84	0.9962	0.26421	0.39142	0.59987
	580.04	0.99595	0.26409	0.39119	0.59992
	580.24	0.99569	0.26395	0.39095	0.59996
	580.44	0.99542	0.26383	0.39075	0.59999
	580.64	0.99515	0.26372	0.39056	0.6
	580.84	0.99487	0.26362	0.3904	0.59998
	581.04	0.99458	0.26353	0.39024	0.59994
	581.24	0.99428	0.26345	0.3901	0.59986
	581.44	0.99398	0.26338	0.38996	0.59976
	581.64	0.99366	0.26332	0.38983	0.59965
	581.84	0.99333	0.26328	0.3897	0.59954
	582.04	0.993	0.26325	0.38957	0.59945
	582.24	0.99265	0.26321	0.38943	0.59939
	582.44	0.99229	0.26315	0.38928	0.59934
	582.64	0.99192	0.26306	0.38911	0.59932
	582.84	0.99153	0.26296	0.38893	0.59934
	583.04	0.99114	0.26286	0.38874	0.59939
	583.24	0.99075	0.26277	0.38854	0.59948
	583.44	0.99035	0.2627	0.38834	0.59962
	583.64	0.98993	0.26263	0.38814	0.59976
	583.84	0.98951	0.26256	0.38796	0.5999
	584.04	0.98908	0.2625	0.38779	0.60004
	584.24	0.98863	0.26243	0.38764	0.60016
	584.44	0.98818	0.26235	0.38751	0.60028
	584.64	0.98772	0.26226	0.38742	0.60037
	584.84	0.98726	0.26216	0.38735	0.60045
	585.04	0.98678	0.26205	0.38727	0.60051
	585.24	0.9863	0.26194	0.38718	0.60055
	585.44	0.98581	0.26182	0.38709	0.60058
	585.64	0.98531	0.2617	0.38699	0.60061
	585.84	0.9848	0.2616	0.38691	0.60066
	586.04	0.98428	0.2615	0.38685	0.60072
	586.24	0.98375	0.26142	0.38679	0.60081
	586.44	0.98321	0.26134	0.38675	0.6009
	586.64	0.98267	0.26126	0.38671	0.60101
	586.84	0.98211	0.26118	0.38669	0.60112
	587.04	0.98155	0.26112	0.38667	0.60123
	587.24	0.98097	0.26106	0.38666	0.60135
	587.44	0.98039	0.26101	0.38665	0.60147
	587.64	0.97979	0.26094	0.38664	0.60159
	587.84	0.97918	0.26086	0.38662	0.6017
	588.04	0.97856	0.26076	0.38661	0.60182
	588.24	0.97792	0.26064	0.3866	0.60193
	588.44	0.97728	0.26051	0.38662	0.60203
	588.64	0.97662	0.26037	0.38666	0.60213
	588.84	0.97595	0.26021	0.38671	0.60221
	589.04	0.97526	0.26005	0.38677	0.60226
	589.24	0.97456	0.25988	0.38683	0.60229
	589.44	0.97385	0.25972	0.38689	0.60228
	589.64	0.97312	0.25956	0.38696	0.60229
	589.84	0.97239	0.25942	0.38702	0.60233
	590.04	0.97164	0.25929	0.38709	0.60241
	590.24	0.97089	0.25916	0.38717	0.6025
	590.44	0.97013	0.25903	0.38725	0.60259
	590.64	0.96937	0.2589	0.38733	0.60267
	590.84	0.9686	0.25877	0.38742	0.60274
	591.04	0.96782	0.25864	0.38751	0.60279
	591.24	0.96704	0.25852	0.3876	0.60282
	591.44	0.96625	0.25841	0.38769	0.60283
	591.64	0.96546	0.2583	0.38778	0.60283
	591.84	0.96465	0.25821	0.38786	0.60281
	592.04	0.96383	0.25814	0.38794	0.60279
	592.24	0.963	0.25809	0.38803	0.60278
	592.44	0.96216	0.25807	0.38812	0.60277
	592.64	0.96132	0.25809	0.38823	0.60279
	592.84	0.96047	0.25813	0.38833	0.60283
	593.04	0.95961	0.25817	0.38842	0.60287
	593.24	0.95875	0.2582	0.38848	0.60293
	593.44	0.95787	0.25822	0.38852	0.60299
	593.64	0.95699	0.25824	0.38855	0.60307
	593.84	0.9561	0.25824	0.38858	0.60315
	594.04	0.95519	0.25823	0.3886	0.60324
	594.24	0.95427	0.2582	0.38862	0.60332
	594.44	0.95335	0.25816	0.38865	0.60338
	594.64	0.95241	0.2581	0.38869	0.60343
	594.84	0.95146	0.25803	0.38875	0.60345
	595.04	0.95051	0.25796	0.38882	0.60345
	595.24	0.94955	0.25791	0.38893	0.60342
	595.44	0.94859	0.25786	0.38905	0.60337
	595.64	0.94762	0.25781	0.38917	0.60327
	595.84	0.94665	0.25778	0.38928	0.60314
	596.04	0.94568	0.25775	0.38938	0.60296
	596.24	0.94471	0.25772	0.38948	0.60276
	596.44	0.94373	0.2577	0.38956	0.60257
	596.64	0.94275	0.25768	0.38964	0.60237
	596.84	0.94176	0.25767	0.38971	0.60218
	597.04	0.94077	0.25766	0.38977	0.602
	597.24	0.93978	0.25765	0.38982	0.60183
	597.44	0.93878	0.25764	0.38986	0.60166
	597.64	0.93778	0.25765	0.38991	0.60151
	597.84	0.93677	0.25769	0.38998	0.60137
	598.04	0.93576	0.25775	0.39006	0.60124
	598.24	0.93474	0.25782	0.39013	0.60112
	598.44	0.93371	0.25789	0.39018	0.60101
	598.64	0.93267	0.25797	0.39021	0.60093
	598.84	0.93162	0.25804	0.39021	0.60086
	599.04	0.93057	0.25811	0.39017	0.60083
	599.24	0.92952	0.25817	0.3901	0.60084
	599.44	0.92846	0.25821	0.38998	0.60088
	599.64	0.92741	0.25824	0.38982	0.60094
	599.84	0.92635	0.25824	0.38962	0.60101
	600.04	0.9253	0.25822	0.3894	0.6011
	600.24	0.92425	0.25818	0.38919	0.6012
	600.44	0.92319	0.25814	0.38904	0.60132
	600.64	0.92214	0.2581	0.38895	0.60145
	600.84	0.92109	0.25806	0.3889	0.60157
	601.04	0.92004	0.25802	0.38889	0.60164
	601.24	0.91898	0.25799	0.3889	0.60169
	601.44	0.91792	0.25796	0.38892	0.60169
	601.64	0.91687	0.25795	0.38896	0.60168
	601.84	0.91582	0.25795	0.389	0.60165
	602.04	0.91478	0.25797	0.38904	0.60161
	602.24	0.91374	0.25798	0.38906	0.60158
	602.44	0.91269	0.25799	0.38905	0.60155
	602.64	0.91165	0.25799	0.38902	0.60154
	602.84	0.9106	0.25799	0.38895	0.60155
	603.04	0.90956	0.25798	0.38888	0.60159
	603.24	0.90851	0.25796	0.38879	0.60168
	603.44	0.90747	0.25794	0.38869	0.6018
	603.64	0.90643	0.25792	0.38858	0.60192
	603.84	0.90539	0.25789	0.38846	0.60203
	604.04	0.90436	0.25787	0.38833	0.60214
	604.24	0.90334	0.25786	0.38821	0.60223
	604.44	0.90232	0.25787	0.3881	0.60229
	604.64	0.90132	0.25789	0.38799	0.60233
	604.84	0.90032	0.2579	0.3879	0.60233
	605.04	0.89934	0.25788	0.38781	0.60229
	605.24	0.89836	0.25785	0.38772	0.60221
	605.44	0.89739	0.25779	0.38763	0.60209
	605.64	0.89642	0.25771	0.38754	0.60194
	605.84	0.89547	0.25763	0.38745	0.60178
	606.04	0.89452	0.25754	0.38735	0.6016
	606.24	0.89357	0.25745	0.38725	0.60141
	606.44	0.89263	0.25736	0.38715	0.60122
	606.64	0.89169	0.25727	0.38704	0.60103
	606.84	0.89075	0.25718	0.38694	0.60086
	607.04	0.88981	0.2571	0.38688	0.60073
	607.24	0.88888	0.25703	0.38686	0.60065
	607.44	0.88794	0.25697	0.38687	0.60059
	607.64	0.88701	0.2569	0.3869	0.60053
	607.84	0.88608	0.25683	0.38693	0.60046
	608.04	0.88514	0.25675	0.38697	0.60036
	608.24	0.88421	0.25665	0.38701	0.60022
	608.44	0.88328	0.25655	0.38706	0.60004
	608.64	0.88236	0.25643	0.38712	0.59982
	608.84	0.88143	0.2563	0.38717	0.59954
	609.04	0.88051	0.25615	0.38724	0.5992
	609.24	0.87959	0.25598	0.38731	0.59882
	609.44	0.87868	0.2558	0.38739	0.5984
	609.64	0.87777	0.25563	0.3875	0.59801
	609.84	0.87686	0.25549	0.38761	0.59764
	610.04	0.87596	0.25536	0.38775	0.59732
	610.24	0.87507	0.25526	0.38787	0.59704
	610.44	0.87418	0.25517	0.38799	0.59681
	610.64	0.87329	0.2551	0.38809	0.59663
	610.84	0.87241	0.25504	0.38817	0.59652
	611.04	0.87154	0.25499	0.38822	0.59648
	611.24	0.87067	0.25496	0.38825	0.5965
	611.44	0.86981	0.25494	0.38825	0.59656
	611.64	0.86895	0.25491	0.38821	0.59662
	611.84	0.86809	0.25489	0.38814	0.59667
	612.04	0.86724	0.25488	0.38804	0.59671
	612.24	0.86638	0.25486	0.38794	0.59674
	612.44	0.86553	0.25484	0.38785	0.59675
	612.64	0.86467	0.25482	0.38779	0.59675
	612.84	0.86382	0.2548	0.38774	0.59674
	613.04	0.86296	0.25477	0.3877	0.59672
	613.24	0.86211	0.25475	0.38767	0.59668
	613.44	0.86126	0.25472	0.38765	0.59664
	613.64	0.86041	0.25471	0.38762	0.59659
	613.84	0.85956	0.25472	0.38759	0.59653
	614.04	0.85872	0.25473	0.38755	0.59646
	614.24	0.85787	0.25475	0.3875	0.59638
	614.44	0.85702	0.25476	0.38743	0.59628
	614.64	0.85617	0.25477	0.38734	0.59616
	614.84	0.85532	0.25476	0.38724	0.59603
	615.04	0.85448	0.25474	0.38716	0.5959
	615.24	0.85364	0.2547	0.38709	0.59576
	615.44	0.85281	0.25464	0.38702	0.59562
	615.64	0.85198	0.25457	0.38696	0.59548
	615.84	0.85116	0.25449	0.38689	0.59534
	616.04	0.85035	0.2544	0.38682	0.59521
	616.24	0.84955	0.25432	0.38675	0.59511
	616.44	0.84875	0.25427	0.38668	0.59503
	616.64	0.84796	0.25423	0.38659	0.595
	616.84	0.84717	0.2542	0.3865	0.59499
	617.04	0.84639	0.25417	0.38641	0.59502
	617.24	0.8456	0.25414	0.3863	0.59509
	617.44	0.84482	0.2541	0.38619	0.59519
	617.64	0.84404	0.25407	0.3861	0.59533
	617.84	0.84326	0.25403	0.38602	0.59549
	618.04	0.84247	0.254	0.38595	0.59568
	618.24	0.84169	0.25397	0.3859	0.59586
	618.44	0.84091	0.25394	0.38584	0.59604
	618.64	0.84012	0.25392	0.38578	0.5962
	618.84	0.83934	0.25392	0.38571	0.59634
	619.04	0.83856	0.25393	0.38563	0.59647
	619.24	0.83779	0.25395	0.38552	0.59659
	619.44	0.83702	0.25398	0.38538	0.5967
	619.64	0.83625	0.25399	0.38518	0.5968
	619.84	0.83549	0.254	0.38494	0.5969
	620.04	0.83474	0.25399	0.38464	0.59701
	620.24	0.83399	0.25396	0.38437	0.59713
	620.44	0.83325	0.25391	0.38413	0.59728
	620.64	0.83251	0.25385	0.38393	0.59746
	620.84	0.83177	0.25377	0.38378	0.59765
	621.04	0.83104	0.25367	0.38367	0.59785
	621.24	0.8303	0.25356	0.38362	0.59807
	621.44	0.82956	0.25345	0.3836	0.5983
	621.64	0.82883	0.25336	0.38364	0.59855
	621.84	0.8281	0.25331	0.38372	0.59882
	622.04	0.82737	0.25327	0.38382	0.59911
	622.24	0.82665	0.25325	0.38387	0.59941
	622.44	0.82593	0.25323	0.38388	0.59974
	622.64	0.82522	0.25321	0.38384	0.60007
	622.84	0.82452	0.25321	0.38378	0.60042
	623.04	0.82382	0.2532	0.38369	0.60077
	623.24	0.82314	0.25319	0.38359	0.60114
	623.44	0.82246	0.25317	0.38347	0.60149
	623.64	0.82178	0.25315	0.38336	0.60184
	623.84	0.82111	0.25312	0.38324	0.60217
	624.04	0.82044	0.25309	0.38312	0.60248
	624.24	0.81977	0.25305	0.38302	0.60282
	624.44	0.8191	0.253	0.38292	0.6032
	624.64	0.81843	0.25296	0.38283	0.60358
	624.84	0.81777	0.25292	0.38274	0.60396
	625.04	0.8171	0.25288	0.38265	0.60431
	625.24	0.81644	0.25284	0.38255	0.60463
	625.44	0.81578	0.2528	0.38245	0.6049
	625.64	0.81513	0.25277	0.38234	0.6051
	625.84	0.81449	0.25275	0.38223	0.60524
	626.04	0.81385	0.25273	0.3821	0.6053
	626.24	0.81321	0.25272	0.38196	0.60529
	626.44	0.81258	0.25271	0.38179	0.60521
	626.64	0.81195	0.2527	0.38161	0.60508
	626.84	0.81132	0.25272	0.38144	0.60494
	627.04	0.81068	0.25276	0.38129	0.60485
	627.24	0.81005	0.25283	0.38116	0.6048
	627.44	0.80942	0.25291	0.38107	0.60477
	627.64	0.80879	0.253	0.381	0.60476
	627.84	0.80815	0.25308	0.38098	0.60476
	628.04	0.80752	0.25316	0.38099	0.60477
	628.24	0.80689	0.25323	0.38106	0.60478
	628.44	0.80626	0.25328	0.38119	0.60479
	628.64	0.80563	0.25331	0.38137	0.60479
	628.84	0.805	0.25332	0.38155	0.60474
	629.04	0.80437	0.2533	0.38173	0.60465
	629.24	0.80374	0.25326	0.3819	0.6045
	629.44	0.80311	0.25321	0.38206	0.60432
	629.64	0.80248	0.25317	0.3822	0.60411
	629.84	0.80185	0.25315	0.38232	0.60388
	630.04	0.80122	0.25315	0.38241	0.60366
	630.24	0.80059	0.25316	0.38248	0.60344
	630.44	0.79996	0.25319	0.38251	0.60323
	630.64	0.79933	0.25323	0.38252	0.60306
	630.84	0.7987	0.2533	0.38252	0.60297
	631.04	0.79807	0.25338	0.38249	0.60298
	631.24	0.79744	0.25348	0.38245	0.60309
	631.44	0.7968	0.25356	0.38239	0.60322
	631.64	0.79617	0.25362	0.38231	0.60338
	631.84	0.79553	0.25365	0.38222	0.60353
	632.04	0.79489	0.25367	0.38212	0.60367
	632.24	0.79425	0.25367	0.38206	0.60378
	632.44	0.79361	0.25367	0.38203	0.60386
	632.64	0.79298	0.25366	0.38203	0.60389
	632.84	0.79233	0.25364	0.38206	0.60386
	633.04	0.79169	0.25361	0.38212	0.60377
	633.24	0.79105	0.25358	0.3822	0.60363
	633.44	0.7904	0.25355	0.3823	0.60344
	633.64	0.78975	0.25354	0.38243	0.60323
	633.84	0.7891	0.25354	0.38257	0.603
	634.04	0.78845	0.25356	0.38268	0.60276
	634.24	0.7878	0.25358	0.38275	0.6025
	634.44	0.78715	0.25362	0.38278	0.60223
	634.64	0.7865	0.25367	0.38276	0.60195
	634.84	0.78585	0.25373	0.38273	0.60167
	635.04	0.7852	0.2538	0.38271	0.6014
	635.24	0.78456	0.25387	0.3827	0.60114
	635.44	0.78393	0.25392	0.38269	0.60089
	635.64	0.78329	0.25395	0.3827	0.60065
	635.84	0.78266	0.25397	0.38272	0.60042
	636.04	0.78203	0.25396	0.38276	0.6002
	636.24	0.7814	0.25393	0.38281	0.6
	636.44	0.78078	0.25387	0.38287	0.5998
	636.64	0.78015	0.25381	0.38293	0.59961
	636.84	0.77952	0.25373	0.38297	0.59942
	637.04	0.77888	0.25364	0.38299	0.59923
	637.24	0.77824	0.25355	0.38299	0.59904
	637.44	0.77759	0.25348	0.38296	0.59884
	637.64	0.77694	0.25344	0.3829	0.59865
	637.84	0.7763	0.25344	0.38282	0.59846
	638.04	0.77564	0.25344	0.38271	0.59825
	638.24	0.77499	0.25346	0.38258	0.59802
	638.44	0.77434	0.25347	0.38243	0.59777
	638.64	0.77368	0.25348	0.38227	0.59749
	638.84	0.77302	0.25348	0.38213	0.5972
	639.04	0.77236	0.25348	0.38203	0.59691
	639.24	0.7717	0.25347	0.38195	0.59661
	639.44	0.77103	0.25345	0.38187	0.5963
	639.64	0.77036	0.25341	0.3818	0.596
	639.84	0.76969	0.25337	0.38173	0.59569
	640.04	0.76902	0.25332	0.38166	0.59539
	640.24	0.76836	0.25326	0.3816	0.5951
	640.44	0.76769	0.25319	0.38155	0.59483
	640.64	0.76702	0.25311	0.38153	0.59457
	640.84	0.76635	0.25302	0.38152	0.59433
	641.04	0.76568	0.25291	0.38154	0.59412
	641.24	0.76501	0.25279	0.38159	0.59394
	641.44	0.76433	0.25266	0.38167	0.59382
	641.64	0.76365	0.25252	0.38178	0.5938
	641.84	0.76297	0.25237	0.38193	0.59386
	642.04	0.76229	0.25223	0.38205	0.59398
	642.24	0.7616	0.25209	0.38212	0.59414
	642.44	0.76091	0.25195	0.38214	0.59434
	642.64	0.76021	0.25184	0.38211	0.59455
	642.84	0.75952	0.25175	0.38205	0.59477
	643.04	0.75882	0.2517	0.38196	0.59499
	643.24	0.75811	0.25168	0.38185	0.59518
	643.44	0.7574	0.25166	0.38172	0.59535
	643.64	0.75668	0.25165	0.38158	0.59548
	643.84	0.75596	0.25164	0.38143	0.59558
	644.04	0.75523	0.25164	0.38128	0.59564
	644.24	0.7545	0.25165	0.38113	0.59571
	644.44	0.75377	0.25167	0.38099	0.59577
	644.64	0.75304	0.2517	0.38085	0.59583
	644.84	0.7523	0.25174	0.38069	0.59589
	645.04	0.75155	0.25179	0.38051	0.59596
	645.24	0.7508	0.25184	0.38033	0.59602
	645.44	0.75005	0.25188	0.38013	0.5961
	645.64	0.74929	0.25192	0.37994	0.5962
	645.84	0.74852	0.25196	0.37974	0.5963
	646.04	0.74776	0.25198	0.37954	0.59637
	646.24	0.74699	0.25199	0.37935	0.5964
	646.44	0.74622	0.25199	0.37915	0.59638
	646.64	0.74545	0.25197	0.37896	0.59631
	646.84	0.74469	0.25194	0.37879	0.59621
	647.04	0.74392	0.25189	0.37863	0.59608
	647.24	0.74316	0.25184	0.37849	0.59594
	647.44	0.74239	0.25178	0.37837	0.5958
	647.64	0.74162	0.25172	0.37827	0.59568
	647.84	0.74084	0.25165	0.37821	0.5956
	648.04	0.74007	0.25159	0.37818	0.59556
	648.24	0.73928	0.25157	0.37819	0.59559
	648.44	0.7385	0.25158	0.37825	0.5957
	648.64	0.73771	0.2516	0.37833	0.59583
	648.84	0.73692	0.25162	0.37842	0.59595
	649.04	0.73613	0.25163	0.37852	0.59606
	649.24	0.73533	0.25164	0.37863	0.59616
	649.44	0.73453	0.25163	0.37874	0.59625
	649.64	0.73373	0.25162	0.37885	0.59633
	649.84	0.73293	0.25159	0.37896	0.59641
	650.04	0.73212	0.25155	0.37905	0.59649
	650.24	0.73131	0.25151	0.37912	0.59657
	650.44	0.7305	0.25147	0.37917	0.59667
	650.64	0.72969	0.25143	0.37919	0.59677
	650.84	0.72887	0.2514	0.37917	0.59691
	651.04	0.72805	0.25138	0.37913	0.59708
	651.24	0.72722	0.25137	0.37907	0.59727
	651.44	0.7264	0.25134	0.37899	0.59747
	651.64	0.72557	0.25129	0.37889	0.59769
	651.84	0.72474	0.25123	0.37878	0.59791
	652.04	0.7239	0.25115	0.37869	0.59814
	652.24	0.72307	0.25108	0.37861	0.59837
	652.44	0.72224	0.251	0.37855	0.5986
	652.64	0.7214	0.25092	0.37852	0.59878
	652.84	0.72056	0.25084	0.37851	0.59889
	653.04	0.71972	0.25076	0.37853	0.59893
	653.24	0.71889	0.25069	0.37857	0.59891
	653.44	0.71805	0.25061	0.37866	0.59884
	653.64	0.71722	0.25054	0.37879	0.59873
	653.84	0.71638	0.25046	0.37898	0.5986
	654.04	0.71554	0.25038	0.37916	0.59845
	654.24	0.71471	0.25028	0.37933	0.59829
	654.44	0.71387	0.25017	0.37948	0.59813
	654.64	0.71303	0.25006	0.37962	0.59798
	654.84	0.71219	0.24998	0.37973	0.59785
	655.04	0.71136	0.24991	0.37982	0.59774
	655.24	0.71052	0.24987	0.37988	0.59764
	655.44	0.70968	0.24983	0.37993	0.59753
	655.64	0.70885	0.24979	0.37996	0.59741
	655.84	0.70801	0.24976	0.37999	0.59728
	656.04	0.70717	0.24972	0.38002	0.59716
	656.24	0.70633	0.24968	0.38007	0.59705
	656.44	0.70549	0.24963	0.38013	0.59695
	656.64	0.70465	0.24958	0.38017	0.59686
	656.84	0.7038	0.24953	0.38019	0.59676
	657.04	0.70295	0.24947	0.38018	0.59666
	657.24	0.70209	0.24942	0.38013	0.59656
	657.44	0.70123	0.24936	0.38007	0.59646
	657.64	0.70038	0.24931	0.38	0.59637
	657.84	0.69952	0.24927	0.37991	0.59627
	658.04	0.69866	0.24923	0.3798	0.59617
	658.24	0.69781	0.24921	0.37969	0.59606
	658.44	0.69696	0.2492	0.37958	0.59593
	658.64	0.69611	0.24921	0.37946	0.59577
	658.84	0.69526	0.24924	0.37934	0.59557
	659.04	0.69442	0.24928	0.37922	0.59534
	659.24	0.69358	0.24933	0.37912	0.59507
	659.44	0.69274	0.24937	0.37903	0.59476
	659.64	0.6919	0.24941	0.37895	0.5944
	659.84	0.69106	0.24943	0.3789	0.59402
	660.04	0.69022	0.24945	0.37888	0.59365
	660.24	0.68938	0.24946	0.37891	0.59335
	660.44	0.68855	0.24948	0.37897	0.5931
	660.64	0.68772	0.24949	0.37904	0.5929
	660.84	0.68689	0.24951	0.37911	0.59274
	661.04	0.68606	0.24952	0.37916	0.59261
	661.24	0.68524	0.24953	0.3792	0.59251
	661.44	0.68442	0.24954	0.37922	0.59244
	661.64	0.6836	0.24955	0.37921	0.59239
	661.84	0.68279	0.24955	0.37917	0.59235
	662.04	0.68197	0.24955	0.3791	0.59233
	662.24	0.68115	0.24954	0.37899	0.59231
	662.44	0.68034	0.24952	0.37885	0.59231
	662.64	0.67951	0.2495	0.37868	0.59234
	662.84	0.67869	0.24948	0.37853	0.59243
	663.04	0.67787	0.24948	0.37838	0.59257
	663.24	0.67705	0.24947	0.37825	0.59274
	663.44	0.67623	0.24948	0.37814	0.59289
	663.64	0.67541	0.2495	0.37803	0.59302
	663.84	0.67459	0.24952	0.37793	0.59311
	664.04	0.67377	0.24957	0.37785	0.59317
	664.24	0.67295	0.24964	0.37777	0.59319
	664.44	0.67213	0.24973	0.37769	0.59318
	664.64	0.67131	0.24983	0.37761	0.59315
	664.84	0.67049	0.24994	0.37752	0.5931
	665.04	0.66968	0.25004	0.37742	0.59304
	665.24	0.66887	0.25015	0.37731	0.59299
	665.44	0.66806	0.25025	0.37723	0.59296
	665.64	0.66726	0.25034	0.37716	0.59297
	665.84	0.66646	0.25042	0.37711	0.593
	666.04	0.66566	0.25047	0.37709	0.59305
	666.24	0.66486	0.2505	0.37708	0.59311
	666.44	0.66407	0.2505	0.37709	0.59317
	666.64	0.66327	0.25049	0.37712	0.59324
	666.84	0.66248	0.25048	0.37717	0.59333
	667.04	0.66169	0.25047	0.37723	0.59343
	667.24	0.66091	0.25046	0.37731	0.59353
	667.44	0.66013	0.25045	0.37739	0.59363
	667.64	0.65935	0.25045	0.37747	0.59372
	667.84	0.65857	0.25044	0.37756	0.5938
	668.04	0.65779	0.25044	0.37765	0.59386
	668.24	0.65702	0.25043	0.37775	0.5939
	668.44	0.65625	0.25043	0.37786	0.59392
	668.64	0.65548	0.25042	0.37795	0.59392
	668.84	0.65471	0.25042	0.37805	0.59389
	669.04	0.65394	0.25041	0.37814	0.59384
	669.24	0.65318	0.25041	0.37821	0.59378
	669.44	0.65241	0.25042	0.37828	0.59371
	669.64	0.65165	0.25046	0.37832	0.59366
	669.84	0.65088	0.25051	0.37835	0.59361
	670.04	0.65011	0.25055	0.37835	0.59356
	670.24	0.64935	0.25057	0.37833	0.5935
	670.44	0.64858	0.25057	0.37828	0.59345
	670.64	0.64781	0.25056	0.37823	0.59341
	670.84	0.64704	0.25054	0.37819	0.59338
	671.04	0.64628	0.25051	0.37816	0.59336
	671.24	0.64551	0.25047	0.37814	0.59335
	671.44	0.64474	0.25042	0.37813	0.59336
	671.64	0.64398	0.25036	0.37813	0.59337
	671.84	0.64322	0.2503	0.37812	0.59339
	672.04	0.64246	0.25022	0.37813	0.59343
	672.24	0.6417	0.25013	0.37815	0.59347
	672.44	0.64094	0.25003	0.37818	0.59351
	672.64	0.64019	0.24992	0.37822	0.59355
	672.84	0.63943	0.24978	0.37828	0.59358
	673.04	0.63868	0.24963	0.37834	0.59361
	673.24	0.63793	0.24947	0.37842	0.59362
	673.44	0.63719	0.24932	0.3785	0.59362
	673.64	0.63644	0.24917	0.3786	0.59361
	673.84	0.6357	0.24901	0.37869	0.5936
	674.04	0.63496	0.24885	0.37877	0.59357
	674.24	0.63422	0.24868	0.37883	0.59354
	674.44	0.63348	0.2485	0.37888	0.5935
	674.64	0.63275	0.24832	0.37893	0.59344
	674.84	0.63202	0.24813	0.37897	0.59337
	675.04	0.6313	0.24794	0.37902	0.59328
	675.24	0.63058	0.24776	0.37905	0.59315
	675.44	0.62987	0.24759	0.37904	0.59298
	675.64	0.62916	0.24743	0.37901	0.59277
	675.84	0.62845	0.24729	0.37893	0.59253
	676.04	0.62775	0.2472	0.37883	0.59235
	676.24	0.62705	0.24715	0.37869	0.59225
	676.44	0.62635	0.24716	0.37851	0.59222
	676.64	0.62564	0.24717	0.37831	0.59225
	676.84	0.62494	0.24719	0.37809	0.59233
	677.04	0.62423	0.24721	0.37785	0.59244
	677.24	0.62352	0.24721	0.3776	0.59257
	677.44	0.62281	0.2472	0.37736	0.59269
	677.64	0.62211	0.24717	0.37713	0.59281
	677.84	0.6214	0.24712	0.37691	0.59289
	678.04	0.6207	0.24704	0.3767	0.59292
	678.24	0.62	0.24693	0.37649	0.59289
	678.44	0.61931	0.2468	0.37628	0.5928
	678.64	0.61862	0.24666	0.37608	0.59267
	678.84	0.61793	0.24653	0.37588	0.59254
	679.04	0.61725	0.24642	0.37569	0.5924
	679.24	0.61657	0.24631	0.3755	0.59224
	679.44	0.6159	0.24621	0.3753	0.59205
	679.64	0.61523	0.24612	0.37509	0.59184
	679.84	0.61456	0.24603	0.37488	0.59161
	680.04	0.61389	0.24595	0.37467	0.59136
	680.24	0.61322	0.24587	0.37447	0.59111
	680.44	0.61256	0.24579	0.37427	0.59086
	680.64	0.61189	0.24571	0.37409	0.59064
	680.84	0.61123	0.24564	0.37391	0.59044
	681.04	0.61057	0.24557	0.37375	0.59028
	681.24	0.60991	0.2455	0.3736	0.59017
	681.44	0.60926	0.24545	0.37347	0.59012
	681.64	0.60861	0.24541	0.37336	0.59013
	681.84	0.60796	0.24537	0.37327	0.59016
	682.04	0.60731	0.24533	0.37318	0.59017
	682.24	0.60667	0.2453	0.3731	0.59016
	682.44	0.60601	0.24526	0.37301	0.59013
	682.64	0.60536	0.24523	0.37293	0.59009
	682.84	0.60471	0.2452	0.37284	0.59006
	683.04	0.60406	0.24517	0.37275	0.59002
	683.24	0.6034	0.24515	0.37267	0.59
	683.44	0.60275	0.24514	0.3726	0.58999
	683.64	0.60209	0.24513	0.37254	0.59
	683.84	0.60144	0.24513	0.37249	0.59002
	684.04	0.60079	0.24514	0.37248	0.59006
	684.24	0.60014	0.24517	0.3725	0.59013
	684.44	0.59949	0.24521	0.37255	0.5902
	684.64	0.59884	0.24526	0.37258	0.59025
	684.84	0.5982	0.24531	0.37261	0.59026
	685.04	0.59755	0.24536	0.37263	0.59024
	685.24	0.59691	0.24542	0.37264	0.5902
	685.44	0.59627	0.24548	0.37266	0.59015
	685.64	0.59563	0.24554	0.37268	0.59009
	685.84	0.59499	0.2456	0.37271	0.59003
	686.04	0.59436	0.24565	0.37275	0.58997
	686.24	0.59373	0.24569	0.3728	0.58991
	686.44	0.59309	0.24572	0.37285	0.58987
	686.64	0.59246	0.24574	0.37291	0.58984
	686.84	0.59183	0.24576	0.37297	0.58982
	687.04	0.5912	0.24578	0.37303	0.58983
	687.24	0.59057	0.2458	0.37307	0.58983
	687.44	0.58993	0.24582	0.37308	0.58983
	687.64	0.5893	0.24585	0.37307	0.58983
	687.84	0.58866	0.24588	0.37303	0.58983
	688.04	0.58803	0.24593	0.37298	0.58982
	688.24	0.58739	0.24599	0.37295	0.58981
	688.44	0.58675	0.24605	0.37291	0.5898
	688.64	0.58611	0.2461	0.37287	0.58978
	688.84	0.58547	0.24614	0.37284	0.58975
	689.04	0.58483	0.24616	0.37281	0.58971
	689.24	0.58419	0.24617	0.37279	0.58965
	689.44	0.58354	0.24618	0.37278	0.58959
	689.64	0.58289	0.24619	0.37278	0.58952
	689.84	0.58224	0.2462	0.3728	0.58946
	690.04	0.58159	0.24621	0.37281	0.58939
	690.24	0.58094	0.24623	0.37284	0.58934
	690.44	0.58029	0.24625	0.37286	0.58931
	690.64	0.57964	0.24627	0.37288	0.58931
	690.84	0.57899	0.24631	0.3729	0.58935
	691.04	0.57833	0.24634	0.37293	0.58943
	691.24	0.57768	0.24637	0.37296	0.58953
	691.44	0.57704	0.24638	0.37301	0.58964
	691.64	0.57639	0.24638	0.37307	0.58976
	691.84	0.57574	0.24636	0.37315	0.58989
	692.04	0.57509	0.24633	0.37329	0.59002
	692.24	0.57445	0.24629	0.37348	0.59016
	692.44	0.57381	0.24624	0.37371	0.59029
	692.64	0.57316	0.24616	0.37395	0.5904
	692.84	0.57252	0.24607	0.37419	0.59049
	693.04	0.57187	0.24596	0.37442	0.59056
	693.24	0.57123	0.24585	0.37463	0.59062
	693.44	0.57059	0.24574	0.37482	0.59066
	693.64	0.56995	0.24563	0.37498	0.59069
	693.84	0.56932	0.24553	0.37511	0.5907
	694.04	0.56869	0.24544	0.37519	0.59069
	694.24	0.56806	0.24537	0.37523	0.59066
	694.44	0.56743	0.24531	0.37523	0.59062
	694.64	0.5668	0.24528	0.37521	0.5906
	694.84	0.56618	0.24527	0.37519	0.5906
	695.04	0.56555	0.24529	0.37516	0.59062
	695.24	0.56493	0.2453	0.37514	0.59065
	695.44	0.56432	0.24531	0.37511	0.59068
	695.64	0.5637	0.24532	0.3751	0.59071
	695.84	0.56309	0.24532	0.37508	0.59073
	696.04	0.56248	0.2453	0.37507	0.59074
	696.24	0.56187	0.24526	0.37507	0.59074
	696.44	0.56125	0.2452	0.37507	0.59073
	696.64	0.56064	0.24512	0.37504	0.59073
	696.84	0.56002	0.24503	0.37501	0.59073
	697.04	0.5594	0.24491	0.37495	0.59075
	697.24	0.55878	0.2448	0.37487	0.59082
	697.44	0.55815	0.24471	0.37478	0.59094
	697.64	0.55753	0.24465	0.37466	0.59113
	697.84	0.5569	0.24459	0.37452	0.59128
	698.04	0.55628	0.24452	0.37437	0.59138
	698.24	0.55565	0.24444	0.37421	0.59141
	698.44	0.55503	0.24435	0.37404	0.59139
	698.64	0.55442	0.24427	0.37387	0.59131
	698.84	0.55381	0.24419	0.3737	0.5912
	699.04	0.55321	0.24413	0.37352	0.59106
[truncated: 508 more rows]

## Sheet: Fig.2c
Note	Raman spectra of pTPPFA and thermally treated derivatives
Long Name	Raman shift	Normalized intensity	Raman shift	Normalized intensity	Raman shift	Normalized intensity	Raman shift	Normalized intensity	Raman shift	Normalized intensity
Units	cm-1	a.u.	cm-1	a.u.	cm-1	a.u.	cm-1	a.u.	cm-1	a.u.
Comments		pTPPFA		pTPPFA 400°C		pTPPFA 450°C		pTPPFA 500°C		pTPPFA 550°C
	2035.95	0.97473	2035.95	0.91652	4001.35	0.493	4001.35	0.58818	4001.32	0.15851
	2034.95	0.99207	2034.95	0.981	4000.65	0.49339	4000.65	0.58675	4000.63	0.15645
	2033.94	0.98623	2033.94	0.9928	3999.96	0.5082	3999.96	0.58107	3999.93	0.15643
	2032.93	0.98784	2032.93	0.99876	3999.26	0.50394	3999.26	0.59127	3999.23	0.15688
	2031.92	0.99055	2031.92	1	3998.56	0.50568	3998.56	0.58514	3998.53	0.15772
	2030.91	0.9866	2030.91	0.99714	3997.86	0.50221	3997.86	0.58318	3997.83	0.15643
	2029.9	0.98592	2029.9	0.99534	3997.16	0.5003	3997.16	0.59169	3997.14	0.1579
	2028.89	0.98711	2028.89	0.9967	3996.47	0.49527	3996.47	0.58894	3996.44	0.1578
	2027.88	0.98476	2027.88	0.9954	3995.77	0.49466	3995.77	0.58911	3995.74	0.16258
	2026.87	0.98897	2026.87	0.99624	3995.07	0.49876	3995.07	0.58715	3995.04	0.15988
	2025.85	0.98742	2025.85	0.99551	3994.37	0.50233	3994.37	0.58582	3994.34	0.15969
	2024.84	0.98886	2024.84	0.99478	3993.67	0.50029	3993.67	0.59086	3993.64	0.15982
	2023.83	0.98909	2023.83	0.99811	3992.97	0.50503	3992.97	0.5967	3992.94	0.15901
	2022.82	0.98652	2022.82	0.99606	3992.27	0.51381	3992.27	0.59793	3992.25	0.15836
	2021.81	0.98534	2021.81	0.99572	3991.57	0.51073	3991.57	0.59155	3991.55	0.15983
	2020.8	0.98824	2020.8	0.99817	3990.87	0.50856	3990.87	0.58694	3990.85	0.16295
	2019.79	0.98786	2019.79	0.9989	3990.18	0.50705	3990.18	0.59481	3990.15	0.15977
	2018.77	0.98406	2018.77	0.99741	3989.48	0.51062	3989.48	0.59418	3989.45	0.15833
	2017.76	0.98421	2017.76	0.9935	3988.78	0.50142	3988.78	0.59135	3988.75	0.15831
	2016.75	0.98378	2016.75	0.99115	3988.08	0.5029	3988.08	0.59249	3988.05	0.15962
	2015.74	0.98527	2015.74	0.99361	3987.38	0.50555	3987.38	0.59346	3987.35	0.15991
	2014.72	0.98382	2014.72	0.99051	3986.68	0.50092	3986.68	0.59619	3986.65	0.15784
	2013.71	0.98538	2013.71	0.99078	3985.98	0.5063	3985.98	0.60202	3985.95	0.15993
	2012.7	0.9824	2012.7	0.98798	3985.28	0.50869	3985.28	0.59308	3985.25	0.15739
	2011.68	0.98418	2011.68	0.98921	3984.58	0.50653	3984.58	0.5982	3984.55	0.1598
	2010.67	0.98207	2010.67	0.98637	3983.88	0.50241	3983.88	0.59068	3983.85	0.15577
	2009.66	0.98574	2009.66	0.98942	3983.18	0.5117	3983.18	0.59482	3983.15	0.15818
	2008.64	0.98196	2008.64	0.9863	3982.48	0.50576	3982.48	0.59119	3982.45	0.15949
	2007.63	0.98168	2007.63	0.98572	3981.77	0.50724	3981.77	0.60621	3981.75	0.15735
	2006.61	0.9811	2006.61	0.98748	3981.07	0.50482	3981.07	0.60037	3981.05	0.15897
	2005.6	0.98212	2005.6	0.98925	3980.37	0.51435	3980.37	0.59956	3980.35	0.15981
	2004.58	0.98535	2004.58	0.98636	3979.67	0.51375	3979.67	0.60079	3979.64	0.15648
	2003.57	0.98212	2003.57	0.98466	3978.97	0.51055	3978.97	0.59672	3978.94	0.15952
	2002.55	0.98234	2002.55	0.98492	3978.27	0.50346	3978.27	0.60581	3978.24	0.15996
	2001.54	0.98193	2001.54	0.98213	3977.57	0.51026	3977.57	0.59477	3977.54	0.15892
	2000.52	0.97788	2000.52	0.97974	3976.87	0.50329	3976.87	0.6042	3976.84	0.15842
	1999.51	0.97703	1999.51	0.97795	3976.17	0.51334	3976.17	0.60199	3976.14	0.15855
	1998.49	0.98067	1998.49	0.97768	3975.46	0.50365	3975.46	0.59995	3975.44	0.16206
	1997.48	0.98115	1997.48	0.97951	3974.76	0.50837	3974.76	0.60717	3974.73	0.1636
	1996.46	0.97952	1996.46	0.97731	3974.06	0.51063	3974.06	0.59887	3974.03	0.16248
	1995.44	0.9808	1995.44	0.97943	3973.36	0.50717	3973.36	0.60707	3973.33	0.15994
	1994.43	0.98383	1994.43	0.98204	3972.66	0.51409	3972.66	0.60723	3972.63	0.15804
	1993.41	0.98423	1993.41	0.983	3971.95	0.5157	3971.95	0.60652	3971.93	0.16036
	1992.39	0.9867	1992.39	0.98621	3971.25	0.51198	3971.25	0.60836	3971.22	0.16073
	1991.37	0.98683	1991.37	0.98475	3970.55	0.51851	3970.55	0.60315	3970.52	0.16
	1990.36	0.98589	1990.36	0.97975	3969.85	0.51104	3969.85	0.60067	3969.82	0.15887
	1989.34	0.98714	1989.34	0.98193	3969.14	0.51549	3969.14	0.60674	3969.12	0.16182
	1988.32	0.98403	1988.32	0.97752	3968.44	0.51632	3968.44	0.60251	3968.41	0.16101
	1987.3	0.98563	1987.3	0.97653	3967.74	0.51015	3967.74	0.60919	3967.71	0.16146
	1986.29	0.98475	1986.29	0.97762	3967.03	0.50553	3967.03	0.61605	3967.01	0.16151
	1985.27	0.98423	1985.27	0.97721	3966.33	0.51309	3966.33	0.60829	3966.3	0.16266
	1984.25	0.98472	1984.25	0.97706	3965.63	0.51365	3965.63	0.60634	3965.6	0.16459
	1983.23	0.98453	1983.23	0.97672	3964.92	0.52069	3964.92	0.61126	3964.9	0.16229
	1982.21	0.98457	1982.21	0.97811	3964.22	0.51401	3964.22	0.61108	3964.19	0.16289
	1981.19	0.98614	1981.19	0.97917	3963.52	0.51509	3963.52	0.60649	3963.49	0.16028
	1980.17	0.98633	1980.17	0.98012	3962.81	0.5097	3962.81	0.61651	3962.79	0.15854
	1979.15	0.9853	1979.15	0.97601	3962.11	0.52049	3962.11	0.60726	3962.08	0.15898
	1978.14	0.9853	1978.14	0.97687	3961.41	0.51018	3961.41	0.60884	3961.38	0.16052
	1977.12	0.9864	1977.12	0.97642	3960.7	0.51321	3960.7	0.62272	3960.67	0.16299
	1976.1	0.98388	1976.1	0.97386	3960	0.50872	3960	0.61603	3959.97	0.15867
	1975.08	0.98554	1975.08	0.97456	3959.29	0.51653	3959.29	0.61636	3959.27	0.15841
	1974.06	0.98732	1974.06	0.97357	3958.59	0.51515	3958.59	0.61258	3958.56	0.1637
	1973.03	0.98561	1973.03	0.97468	3957.88	0.51507	3957.88	0.61968	3957.86	0.16039
	1972.01	0.9865	1972.01	0.97556	3957.18	0.51732	3957.18	0.61413	3957.15	0.16239
	1970.99	0.98464	1970.99	0.96856	3956.47	0.52124	3956.47	0.6114	3956.45	0.15995
	1969.97	0.98674	1969.97	0.97039	3955.77	0.52258	3955.77	0.61789	3955.74	0.16351
	1968.95	0.98629	1968.95	0.97201	3955.06	0.52107	3955.06	0.62192	3955.04	0.16317
	1967.93	0.98744	1967.93	0.97194	3954.36	0.52151	3954.36	0.6162	3954.33	0.16455
	1966.91	0.98904	1966.91	0.97121	3953.65	0.52607	3953.65	0.6297	3953.63	0.15891
	1965.89	0.98474	1965.89	0.97103	3952.95	0.52043	3952.95	0.61933	3952.92	0.16232
	1964.86	0.98572	1964.86	0.97337	3952.24	0.51957	3952.24	0.62546	3952.22	0.16159
	1963.84	0.98102	1963.84	0.96942	3951.54	0.51897	3951.54	0.61264	3951.51	0.1639
	1962.82	0.98517	1962.82	0.96903	3950.83	0.52134	3950.83	0.62439	3950.8	0.16185
	1961.8	0.98558	1961.8	0.96767	3950.13	0.52603	3950.13	0.62499	3950.1	0.16143
	1960.77	0.98326	1960.77	0.96571	3949.42	0.52091	3949.42	0.6319	3949.39	0.16406
	1959.75	0.98365	1959.75	0.96389	3948.71	0.51864	3948.71	0.6211	3948.69	0.16099
	1958.73	0.98316	1958.73	0.96347	3948.01	0.51714	3948.01	0.61662	3947.98	0.15933
	1957.71	0.98239	1957.71	0.96314	3947.3	0.5226	3947.3	0.6238	3947.27	0.16133
	1956.68	0.98227	1956.68	0.96237	3946.6	0.52019	3946.6	0.62414	3946.57	0.15889
	1955.66	0.98316	1955.66	0.9609	3945.89	0.51843	3945.89	0.62491	3945.86	0.16205
	1954.63	0.9847	1954.63	0.96177	3945.18	0.51861	3945.18	0.62244	3945.16	0.1639
	1953.61	0.98207	1953.61	0.96262	3944.48	0.52252	3944.48	0.62269	3944.45	0.16551
	1952.59	0.98687	1952.59	0.96632	3943.77	0.52244	3943.77	0.63109	3943.74	0.16104
	1951.56	0.98433	1951.56	0.96626	3943.06	0.52196	3943.06	0.62854	3943.03	0.15899
	1950.54	0.9869	1950.54	0.96941	3942.36	0.52536	3942.36	0.6308	3942.33	0.16068
	1949.51	0.9909	1949.51	0.97139	3941.65	0.52631	3941.65	0.62965	3941.62	0.1633
	1948.49	0.98742	1948.49	0.96602	3940.94	0.52583	3940.94	0.63418	3940.91	0.15876
	1947.46	0.99058	1947.46	0.96848	3940.23	0.52678	3940.23	0.63312	3940.21	0.16247
	1946.44	0.98755	1946.44	0.96589	3939.53	0.52193	3939.53	0.63486	3939.5	0.16275
	1945.41	0.98839	1945.41	0.96295	3938.82	0.53112	3938.82	0.63685	3938.79	0.16001
	1944.39	0.98782	1944.39	0.96277	3938.11	0.53103	3938.11	0.63474	3938.08	0.15975
	1943.36	0.98793	1943.36	0.96285	3937.4	0.52773	3937.4	0.62991	3937.38	0.16267
	1942.33	0.98692	1942.33	0.96342	3936.7	0.5198	3936.7	0.62841	3936.67	0.16141
	1941.31	0.98961	1941.31	0.96027	3935.99	0.5255	3935.99	0.63199	3935.96	0.15959
	1940.28	0.98633	1940.28	0.96122	3935.28	0.52516	3935.28	0.63791	3935.25	0.16477
	1939.25	0.98833	1939.25	0.96162	3934.57	0.52482	3934.57	0.63615	3934.54	0.16327
	1938.23	0.98353	1938.23	0.95906	3933.86	0.52499	3933.86	0.63561	3933.83	0.16402
	1937.2	0.98564	1937.2	0.95753	3933.15	0.52915	3933.15	0.63769	3933.13	0.16205
	1936.17	0.98589	1936.17	0.95748	3932.45	0.53343	3932.45	0.63637	3932.42	0.15993
	1935.15	0.98774	1935.15	0.95853	3931.74	0.52962	3931.74	0.6395	3931.71	0.16091
	1934.12	0.98574	1934.12	0.95537	3931.03	0.5312	3931.03	0.62891	3931	0.15988
	1933.09	0.98727	1933.09	0.95496	3930.32	0.53317	3930.32	0.63877	3930.29	0.16265
	1932.06	0.98796	1932.06	0.95639	3929.61	0.53167	3929.61	0.63482	3929.58	0.1613
	1931.04	0.9895	1931.04	0.95833	3928.9	0.52928	3928.9	0.63236	3928.87	0.15972
	1930.01	0.99124	1930.01	0.95868	3928.19	0.52817	3928.19	0.63471	3928.16	0.16358
	1928.98	0.99468	1928.98	0.96078	3927.48	0.53411	3927.48	0.62928	3927.45	0.16138
	1927.95	0.99137	1927.95	0.95812	3926.77	0.51978	3926.77	0.63686	3926.74	0.16174
	1926.92	0.9901	1926.92	0.95735	3926.06	0.52624	3926.06	0.64557	3926.03	0.16109
	1925.89	0.99202	1925.89	0.95751	3925.35	0.53719	3925.35	0.64363	3925.32	0.16378
	1924.86	0.99045	1924.86	0.9544	3924.64	0.53467	3924.64	0.64553	3924.61	0.16453
	1923.83	0.99146	1923.83	0.95572	3923.93	0.53843	3923.93	0.6422	3923.9	0.16311
	1922.8	0.98774	1922.8	0.95341	3923.22	0.52757	3923.22	0.64515	3923.19	0.16471
	1921.77	0.99065	1921.77	0.95258	3922.51	0.52838	3922.51	0.64618	3922.48	0.16174
	1920.74	0.98964	1920.74	0.95291	3921.8	0.53407	3921.8	0.63832	3921.77	0.16318
	1919.71	0.98814	1919.71	0.95098	3921.09	0.53014	3921.09	0.64292	3921.06	0.16718
	1918.68	0.98957	1918.68	0.94939	3920.38	0.5271	3920.38	0.64735	3920.35	0.16375
	1917.65	0.98679	1917.65	0.94786	3919.67	0.52753	3919.67	0.64054	3919.64	0.16465
	1916.62	0.98917	1916.62	0.94937	3918.96	0.53091	3918.96	0.64679	3918.93	0.163
	1915.59	0.9869	1915.59	0.94779	3918.25	0.53223	3918.25	0.64948	3918.22	0.16189
	1914.56	0.98833	1914.56	0.94684	3917.54	0.53381	3917.54	0.64397	3917.51	0.16009
	1913.53	0.99094	1913.53	0.94848	3916.83	0.53078	3916.83	0.65153	3916.8	0.16168
	1912.5	0.99068	1912.5	0.94938	3916.12	0.54004	3916.12	0.66022	3916.09	0.16119
	1911.47	0.99371	1911.47	0.95192	3915.4	0.54264	3915.4	0.65271	3915.38	0.16233
	1910.43	0.99837	1910.43	0.95543	3914.69	0.53564	3914.69	0.65496	3914.66	0.16408
	1909.4	0.99862	1909.4	0.9597	3913.98	0.53812	3913.98	0.64885	3913.95	0.16521
	1908.37	0.99989	1908.37	0.95941	3913.27	0.53381	3913.27	0.66188	3913.24	0.16271
	1907.34	1	1907.34	0.96138	3912.56	0.53436	3912.56	0.65751	3912.53	0.16485
	1906.3	0.99801	1906.3	0.95747	3911.85	0.53543	3911.85	0.65862	3911.82	0.16544
	1905.27	0.998	1905.27	0.95707	3911.13	0.53764	3911.13	0.65208	3911.11	0.1675
	1904.24	0.99155	1904.24	0.95184	3910.42	0.54229	3910.42	0.65972	3910.39	0.16585
	1903.21	0.99037	1903.21	0.94791	3909.71	0.53926	3909.71	0.65483	3909.68	0.16374
	1902.17	0.98678	1902.17	0.94362	3909	0.52856	3909	0.6549	3908.97	0.16549
	1901.14	0.98815	1901.14	0.94236	3908.28	0.54343	3908.28	0.65662	3908.26	0.16562
	1900.11	0.98547	1900.11	0.93943	3907.57	0.54654	3907.57	0.65625	3907.54	0.16482
	1899.07	0.98695	1899.07	0.9392	3906.86	0.54326	3906.86	0.65137	3906.83	0.16518
	1898.04	0.9899	1898.04	0.94316	3906.15	0.53397	3906.15	0.64935	3906.12	0.16492
	1897	0.98813	1897	0.94355	3905.43	0.5381	3905.43	0.66314	3905.4	0.1615
	1895.97	0.99033	1895.97	0.94549	3904.72	0.54299	3904.72	0.65939	3904.69	0.1641
	1894.93	0.99061	1894.93	0.94795	3904.01	0.53793	3904.01	0.66353	3903.98	0.16237
	1893.9	0.99186	1893.9	0.94704	3903.29	0.54895	3903.29	0.66256	3903.27	0.16127
	1892.86	0.99342	1892.86	0.94818	3902.58	0.54465	3902.58	0.65916	3902.55	0.16371
	1891.83	0.99241	1891.83	0.94759	3901.87	0.5452	3901.87	0.65384	3901.84	0.16415
	1890.79	0.99511	1890.79	0.94952	3901.15	0.53643	3901.15	0.66111	3901.12	0.16512
	1889.76	0.99541	1889.76	0.94574	3900.44	0.5449	3900.44	0.6578	3900.41	0.16355
	1888.72	0.99446	1888.72	0.94393	3899.73	0.5471	3899.73	0.66012	3899.7	0.16661
	1887.69	0.99322	1887.69	0.94456	3899.01	0.55314	3899.01	0.66548	3898.98	0.16705
	1886.65	0.9938	1886.65	0.9426	3898.3	0.54973	3898.3	0.66017	3898.27	0.16602
	1885.61	0.99268	1885.61	0.94137	3897.58	0.53996	3897.58	0.66847	3897.55	0.16491
	1884.58	0.99258	1884.58	0.94345	3896.87	0.54535	3896.87	0.65813	3896.84	0.16512
	1883.54	0.9911	1883.54	0.94065	3896.15	0.54603	3896.15	0.66591	3896.13	0.16463
	1882.5	0.99559	1882.5	0.94436	3895.44	0.55219	3895.44	0.67118	3895.41	0.16483
	1881.47	0.99553	1881.47	0.94473	3894.72	0.5498	3894.72	0.6722	3894.7	0.16573
	1880.43	0.99646	1880.43	0.94263	3894.01	0.54156	3894.01	0.66481	3893.98	0.16563
	1879.39	0.99428	1879.39	0.9416	3893.29	0.54682	3893.29	0.67059	3893.27	0.16429
	1878.35	0.99365	1878.35	0.93809	3892.58	0.5424	3892.58	0.66572	3892.55	0.16511
	1877.32	0.99342	1877.32	0.93995	3891.86	0.54627	3891.86	0.66873	3891.84	0.16585
	1876.28	0.99304	1876.28	0.93896	3891.15	0.5486	3891.15	0.66889	3891.12	0.16629
	1875.24	0.9937	1875.24	0.93641	3890.43	0.54863	3890.43	0.66497	3890.41	0.16811
	1874.2	0.98965	1874.2	0.93627	3889.72	0.54524	3889.72	0.66997	3889.69	0.16639
	1873.16	0.99046	1873.16	0.93297	3889	0.54642	3889	0.66501	3888.97	0.16875
	1872.12	0.99528	1872.12	0.93593	3888.29	0.55231	3888.29	0.6752	3888.26	0.16741
	1871.09	0.99254	1871.09	0.93283	3887.57	0.575	3887.57	0.67354	3887.54	0.16485
	1870.05	0.99297	1870.05	0.93277	3886.86	0.55277	3886.86	0.67775	3886.83	0.16667
	1869.01	0.98962	1869.01	0.92964	3886.14	0.5509	3886.14	0.67565	3886.11	0.16387
	1867.97	0.99162	1867.97	0.92963	3885.42	0.54675	3885.42	0.67131	3885.39	0.16531
	1866.93	0.99228	1866.93	0.92864	3884.71	0.54907	3884.71	0.66965	3884.68	0.16344
	1865.89	0.99242	1865.89	0.93116	3883.99	0.55	3883.99	0.67455	3883.96	0.16733
	1864.85	0.99565	1864.85	0.93431	3883.27	0.54458	3883.27	0.67729	3883.25	0.16692
	1863.81	0.99457	1863.81	0.93248	3882.56	0.55237	3882.56	0.67779	3882.53	0.16482
	1862.77	0.99407	1862.77	0.93503	3881.84	0.54605	3881.84	0.68476	3881.81	0.16656
	1861.73	0.99549	1861.73	0.93465	3881.12	0.56159	3881.12	0.67757	3881.1	0.16561
	1860.69	0.99477	1860.69	0.93217	3880.41	0.5446	3880.41	0.67893	3880.38	0.16504
	1859.64	0.99246	1859.64	0.92866	3879.69	0.55341	3879.69	0.6726	3879.66	0.16717
	1858.6	0.98993	1858.6	0.92712	3878.97	0.557	3878.97	0.67137	3878.94	0.1686
	1857.56	0.99372	1857.56	0.92934	3878.25	0.55348	3878.25	0.68007	3878.23	0.16696
	1856.52	0.99124	1856.52	0.92686	3877.54	0.55594	3877.54	0.68169	3877.51	0.1634
	1855.48	0.99303	1855.48	0.92781	3876.82	0.55242	3876.82	0.68632	3876.79	0.16529
	1854.44	0.99118	1854.44	0.92702	3876.1	0.54954	3876.1	0.68448	3876.07	0.16619
	1853.39	0.99106	1853.39	0.92875	3875.38	0.55592	3875.38	0.66989	3875.36	0.16478
	1852.35	0.99579	1852.35	0.92918	3874.67	0.55177	3874.67	0.67581	3874.64	0.16774
	1851.31	0.98992	1851.31	0.92652	3873.95	0.55752	3873.95	0.68614	3873.92	0.1632
	1850.27	0.99149	1850.27	0.92537	3873.23	0.56022	3873.23	0.68775	3873.2	0.16769
	1849.22	0.9896	1849.22	0.92262	3872.51	0.55569	3872.51	0.6873	3872.48	0.17011
	1848.18	0.98607	1848.18	0.91909	3871.79	0.54495	3871.79	0.68012	3871.77	0.16802
	1847.14	0.9898	1847.14	0.92016	3871.08	0.5564	3871.08	0.69406	3871.05	0.16646
	1846.09	0.98812	1846.09	0.92107	3870.36	0.55986	3870.36	0.68981	3870.33	0.16751
	1845.05	0.98978	1845.05	0.92306	3869.64	0.55584	3869.64	0.68436	3869.61	0.16495
	1844.01	0.99191	1844.01	0.92258	3868.92	0.55474	3868.92	0.6808	3868.89	0.16531
	1842.96	0.99402	1842.96	0.92624	3868.2	0.56124	3868.2	0.68896	3868.17	0.16628
	1841.92	0.99633	1841.92	0.92751	3867.48	0.55823	3867.48	0.68661	3867.45	0.17008
	1840.87	0.99462	1840.87	0.92656	3866.76	0.55839	3866.76	0.69244	3866.73	0.16898
	1839.83	0.99459	1839.83	0.92819	3866.04	0.55717	3866.04	0.69026	3866.01	0.16918
	1838.78	0.99407	1838.78	0.92798	3865.32	0.56087	3865.32	0.68464	3865.29	0.168
	1837.74	0.99502	1837.74	0.92909	3864.6	0.55863	3864.6	0.6878	3864.57	0.16675
	1836.69	0.99052	1836.69	0.92444	3863.88	0.56107	3863.88	0.69328	3863.86	0.1704
	1835.65	0.98939	1835.65	0.92237	3863.16	0.55301	3863.16	0.69472	3863.14	0.16685
	1834.6	0.9909	1834.6	0.91645	3862.44	0.56051	3862.44	0.68979	3862.42	0.16507
	1833.56	0.98955	1833.56	0.91733	3861.72	0.55878	3861.72	0.69682	3861.7	0.16756
	1832.51	0.98976	1832.51	0.91672	3861	0.55995	3861	0.69602	3860.98	0.16861
	1831.47	0.98694	1831.47	0.91406	3860.28	0.55835	3860.28	0.70296	3860.26	0.16873
	1830.42	0.98518	1830.42	0.91425	3859.56	0.55952	3859.56	0.69322	3859.53	0.16787
	1829.37	0.98642	1829.37	0.91119	3858.84	0.5588	3858.84	0.70049	3858.81	0.16769
	1828.33	0.99199	1828.33	0.91513	3858.12	0.55719	3858.12	0.6978	3858.09	0.16751
	1827.28	0.98718	1827.28	0.91005	3857.4	0.55938	3857.4	0.69434	3857.37	0.16595
	1826.23	0.98539	1826.23	0.91016	3856.68	0.55929	3856.68	0.70247	3856.65	0.16707
	1825.18	0.98986	1825.18	0.91321	3855.96	0.56261	3855.96	0.69635	3855.93	0.16834
	1824.14	0.99225	1824.14	0.91461	3855.24	0.56188	3855.24	0.69701	3855.21	0.16641
	1823.09	0.98912	1823.09	0.91319	3854.52	0.56672	3854.52	0.69767	3854.49	0.16615
	1822.04	0.99153	1822.04	0.91629	3853.8	0.55817	3853.8	0.70116	3853.77	0.16635
	1820.99	0.98866	1820.99	0.91094	3853.08	0.55657	3853.08	0.70577	3853.05	0.1664
	1819.95	0.98911	1819.95	0.9104	3852.35	0.55875	3852.35	0.70377	3852.32	0.16782
	1818.9	0.98854	1818.9	0.91021	3851.63	0.5627	3851.63	0.70795	3851.6	0.16803
	1817.85	0.98604	1817.85	0.90506	3850.91	0.56109	3850.91	0.7038	3850.88	0.1648
	1816.8	0.98913	1816.8	0.90869	3850.19	0.56832	3850.19	0.70077	3850.16	0.16668
	1815.75	0.98755	1815.75	0.90707	3849.47	0.55902	3849.47	0.69792	3849.44	0.16734
	1814.7	0.98746	1814.7	0.90622	3848.74	0.56221	3848.74	0.70518	3848.72	0.16822
	1813.65	0.98776	1813.65	0.90138	3848.02	0.563	3848.02	0.70429	3847.99	0.16766
	1812.6	0.98807	1812.6	0.90565	3847.3	0.56228	3847.3	0.69869	3847.27	0.16718
	1811.55	0.98946	1811.55	0.90321	3846.58	0.56849	3846.58	0.70612	3846.55	0.16708
	1810.5	0.9903	1810.5	0.90477	3845.85	0.57218	3845.85	0.70704	3845.83	0.16613
	1809.45	0.98978	1809.45	0.90629	3845.13	0.55709	3845.13	0.70949	3845.1	0.16695
	1808.4	0.99135	1808.4	0.90679	3844.41	0.56356	3844.41	0.69687	3844.38	0.16524
	1807.35	0.98909	1807.35	0.90484	3843.69	0.5675	3843.69	0.71218	3843.66	0.16963
	1806.3	0.98951	1806.3	0.90575	3842.96	0.56186	3842.96	0.69922	3842.93	0.16725
	1805.25	0.98888	1805.25	0.90667	3842.24	0.56165	3842.24	0.69876	3842.21	0.16418
	1804.2	0.99018	1804.2	0.90518	3841.52	0.57	3841.52	0.70447	3841.49	0.1681
	1803.15	0.99123	1803.15	0.90331	3840.79	0.5665	3840.79	0.70342	3840.76	0.16891
	1802.1	0.98913	1802.1	0.9037	3840.07	0.56969	3840.07	0.71084	3840.04	0.17003
	1801.04	0.98586	1801.04	0.9014	3839.35	0.56972	3839.35	0.71466	3839.32	0.16681
	1799.99	0.98278	1799.99	0.8953	3838.62	0.56233	3838.62	0.71788	3838.59	0.16518
	1798.94	0.98079	1798.94	0.89485	3837.9	0.5674	3837.9	0.7075	3837.87	0.16645
	1797.89	0.98439	1797.89	0.89606	3837.17	0.56831	3837.17	0.71158	3837.15	0.17189
	1796.84	0.98431	1796.84	0.89598	3836.45	0.56835	3836.45	0.71137	3836.42	0.16769
	1795.78	0.98154	1795.78	0.8946	3835.73	0.57102	3835.73	0.70998	3835.7	0.16447
	1794.73	0.98128	1794.73	0.89333	3835	0.57068	3835	0.71747	3834.97	0.17166
	1793.68	0.98167	1793.68	0.89395	3834.28	0.57763	3834.28	0.71992	3834.25	0.16844
	1792.62	0.98399	1792.62	0.8928	3833.55	0.56861	3833.55	0.71331	3833.52	0.17214
	1791.57	0.98246	1791.57	0.89226	3832.83	0.57141	3832.83	0.71602	3832.8	0.16725
	1790.52	0.98189	1790.52	0.89046	3832.1	0.56793	3832.1	0.72846	3832.08	0.16449
	1789.46	0.98523	1789.46	0.89532	3831.38	0.57839	3831.38	0.72023	3831.35	0.16811
	1788.41	0.98414	1788.41	0.89527	3830.65	0.58043	3830.65	0.71635	3830.63	0.17111
	1787.36	0.98664	1787.36	0.89565	3829.93	0.56627	3829.93	0.71103	3829.9	0.17056
	1786.3	0.98598	1786.3	0.89662	3829.2	0.56781	3829.2	0.7174	3829.17	0.16605
	1785.25	0.98664	1785.25	0.89741	3828.48	0.57274	3828.48	0.72224	3828.45	0.17012
	1784.19	0.98311	1784.19	0.89445	3827.75	0.57579	3827.75	0.71649	3827.72	0.16729
	1783.14	0.98861	1783.14	0.89421	3827.03	0.57105	3827.03	0.70759	3827	0.16847
	1782.08	0.98278	1782.08	0.89302	3826.3	0.57874	3826.3	0.72138	3826.27	0.16875
	1781.03	0.98038	1781.03	0.89059	3825.58	0.57313	3825.58	0.71563	3825.55	0.1685
	1779.97	0.97831	1779.97	0.88574	3824.85	0.5768	3824.85	0.72191	3824.82	0.17127
	1778.92	0.97881	1778.92	0.88695	3824.12	0.57658	3824.12	0.71958	3824.09	0.16359
	1777.86	0.9769	1777.86	0.8845	3823.4	0.58163	3823.4	0.72126	3823.37	0.1669
	1776.8	0.97516	1776.8	0.88196	3822.67	0.58404	3822.67	0.72318	3822.64	0.16665
	1775.75	0.97782	1775.75	0.88307	3821.95	0.57605	3821.95	0.72332	3821.92	0.17245
	1774.69	0.97656	1774.69	0.88289	3821.22	0.57721	3821.22	0.71767	3821.19	0.1725
	1773.63	0.97625	1773.63	0.88007	3820.49	0.5785	3820.49	0.71687	3820.46	0.16679
	1772.58	0.9796	1772.58	0.88151	3819.77	0.57151	3819.77	0.72911	3819.74	0.16692
	1771.52	0.97828	1771.52	0.87846	3819.04	0.57192	3819.04	0.72661	3819.01	0.16825
	1770.46	0.98097	1770.46	0.88119	3818.31	0.57221	3818.31	0.7224	3818.28	0.16815
	1769.41	0.98327	1769.41	0.88401	3817.58	0.57963	3817.58	0.71394	3817.56	0.16691
	1768.35	0.98487	1768.35	0.88521	3816.86	0.57991	3816.86	0.72855	3816.83	0.16779
	1767.29	0.98623	1767.29	0.88611	3816.13	0.57381	3816.13	0.72742	3816.1	0.16837
	1766.23	0.98422	1766.23	0.88564	3815.4	0.58048	3815.4	0.72415	3815.37	0.16585
	1765.17	0.9884	1765.17	0.88824	3814.67	0.58039	3814.67	0.73459	3814.65	0.16741
	1764.12	0.98355	1764.12	0.88534	3813.95	0.58354	3813.95	0.72485	3813.92	0.16731
	1763.06	0.98289	1763.06	0.88283	3813.22	0.5767	3813.22	0.72873	3813.19	0.16955
	1762	0.98541	1762	0.88171	3812.49	0.58123	3812.49	0.72615	3812.46	0.17035
	1760.94	0.98244	1760.94	0.88025	3811.76	0.571	3811.76	0.72255	3811.73	0.17002
	1759.88	0.9805	1759.88	0.87478	3811.04	0.57241	3811.04	0.72872	3811.01	0.16909
	1758.82	0.98131	1758.82	0.87426	3810.31	0.58107	3810.31	0.73337	3810.28	0.17208
	1757.76	0.97685	1757.76	0.87005	3809.58	0.57235	3809.58	0.73044	3809.55	0.17168
	1756.7	0.98283	1756.7	0.87374	3808.85	0.57914	3808.85	0.73424	3808.82	0.16999
	1755.64	0.98179	1755.64	0.87567	3808.12	0.57467	3808.12	0.7393	3808.09	0.1689
	1754.58	0.97744	1754.58	0.87358	3807.39	0.57633	3807.39	0.73672	3807.36	0.16888
	1753.52	0.9801	1753.52	0.87413	3806.66	0.57461	3806.66	0.73312	3806.63	0.17353
	1752.46	0.98274	1752.46	0.87508	3805.93	0.57952	3805.93	0.72773	3805.91	0.17275
	1751.4	0.97906	1751.4	0.87163	3805.21	0.57842	3805.21	0.74112	3805.18	0.16963
	1750.34	0.97801	1750.34	0.87202	3804.48	0.57209	3804.48	0.7466	3804.45	0.16975
	1749.28	0.9798	1749.28	0.87245	3803.75	0.58685	3803.75	0.73961	3803.72	0.17123
	1748.22	0.97978	1748.22	0.87505	3803.02	0.58389	3803.02	0.73618	3802.99	0.16781
	1747.16	0.97822	1747.16	0.87125	3802.29	0.5843	3802.29	0.742	3802.26	0.16756
	1746.09	0.97727	1746.09	0.8708	3801.56	0.58245	3801.56	0.73704	3801.53	0.17243
	1745.03	0.97591	1745.03	0.86767	3800.83	0.58136	3800.83	0.73786	3800.8	0.16878
	1743.97	0.97686	1743.97	0.86773	3800.1	0.58788	3800.1	0.73604	3800.07	0.16981
	1742.91	0.97621	1742.91	0.86492	3799.37	0.58966	3799.37	0.73838	3799.34	0.16798
	1741.84	0.97491	1741.84	0.86429	3798.64	0.58357	3798.64	0.74768	3798.61	0.16915
	1740.78	0.97297	1740.78	0.86142	3797.91	0.58947	3797.91	0.74264	3797.88	0.17131
	1739.72	0.9755	1739.72	0.86394	3797.18	0.5759	3797.18	0.7482	3797.15	0.17219
	1738.66	0.97593	1738.66	0.86368	3796.45	0.58591	3796.45	0.73833	3796.42	0.17337
	1737.59	0.97808	1737.59	0.86612	3795.72	0.58706	3795.72	0.73728	3795.69	0.1698
	1736.53	0.97686	1736.53	0.86848	3794.99	0.58223	3794.99	0.74233	3794.96	0.17067
	1735.47	0.97575	1735.47	0.86825	3794.26	0.58974	3794.26	0.74196	3794.23	0.1711
	1734.4	0.98026	1734.4	0.86968	3793.52	0.58952	3793.52	0.74997	3793.49	0.1731
	1733.34	0.97638	1733.34	0.86703	3792.79	0.59815	3792.79	0.75053	3792.76	0.17127
	1732.27	0.97964	1732.27	0.86616	3792.06	0.58522	3792.06	0.74956	3792.03	0.16959
	1731.21	0.97625	1731.21	0.8629	3791.33	0.58812	3791.33	0.7408	3791.3	0.16648
	1730.15	0.97375	1730.15	0.86038	3790.6	0.58354	3790.6	0.73662	3790.57	0.16863
	1729.08	0.97242	1729.08	0.8608	3789.87	0.58357	3789.87	0.74505	3789.84	0.17169
	1728.02	0.97505	1728.02	0.86341	3789.14	0.59132	3789.14	0.74223	3789.11	0.16948
	1726.95	0.97712	1726.95	0.86334	3788.4	0.59185	3788.4	0.74735	3788.37	0.17043
	1725.89	0.97666	1725.89	0.86326	3787.67	0.5874	3787.67	0.74791	3787.64	0.17055
	1724.82	0.97468	1724.82	0.86151	3786.94	0.58183	3786.94	0.75075	3786.91	0.16977
	1723.75	0.97331	1723.75	0.86063	3786.21	0.58808	3786.21	0.75164	3786.18	0.16907
	1722.69	0.97165	1722.69	0.85967	3785.48	0.58189	3785.48	0.74856	3785.45	0.16859
	1721.62	0.97249	1721.62	0.85699	3784.74	0.58702	3784.74	0.74667	3784.71	0.17149
	1720.56	0.971	1720.56	0.85619	3784.01	0.59364	3784.01	0.74764	3783.98	0.17312
	1719.49	0.97123	1719.49	0.85504	3783.28	0.59056	3783.28	0.75378	3783.25	0.17031
	1718.42	0.97283	1718.42	0.85619	3782.55	0.59159	3782.55	0.75509	3782.52	0.17051
	1717.36	0.97475	1717.36	0.85489	3781.81	0.58627	3781.81	0.75489	3781.78	0.17176
	1716.29	0.97389	1716.29	0.854	3781.08	0.58891	3781.08	0.75764	3781.05	0.17128
	1715.22	0.97347	1715.22	0.85465	3780.35	0.59577	3780.35	0.74823	3780.32	0.16953
	1714.15	0.97563	1714.15	0.85594	3779.61	0.59568	3779.61	0.75022	3779.58	0.17017
	1713.09	0.97502	1713.09	0.85512	3778.88	0.59037	3778.88	0.75128	3778.85	0.17165
	1712.02	0.97692	1712.02	0.85453	3778.15	0.59586	3778.15	0.75605	3778.12	0.16952
	1710.95	0.97645	1710.95	0.8545	3777.41	0.60483	3777.41	0.75163	3777.38	0.16874
	1709.88	0.97848	1709.88	0.85523	3776.68	0.59653	3776.68	0.74948	3776.65	0.17217
	1708.81	0.97862	1708.81	0.85493	3775.95	0.5993	3775.95	0.75814	3775.92	0.17161
	1707.74	0.97598	1707.74	0.85509	3775.21	0.60181	3775.21	0.76046	3775.18	0.17114
	1706.68	0.97479	1706.68	0.85155	3774.48	0.59426	3774.48	0.76523	3774.45	0.16863
	1705.61	0.97159	1705.61	0.85025	3773.74	0.59268	3773.74	0.75398	3773.71	0.17258
	1704.54	0.97278	1704.54	0.84881	3773.01	0.59829	3773.01	0.76169	3772.98	0.1718
	1703.47	0.97531	1703.47	0.84642	3772.27	0.58963	3772.27	0.75989	3772.25	0.17447
	1702.4	0.97217	1702.4	0.84486	3771.54	0.59425	3771.54	0.75589	3771.51	0.17107
	1701.33	0.97212	1701.33	0.84482	3770.81	0.59614	3770.81	0.75787	3770.78	0.1691
	1700.26	0.97088	1700.26	0.84346	3770.07	0.60076	3770.07	0.7559	3770.04	0.17192
	1699.19	0.97303	1699.19	0.84546	3769.34	0.5983	3769.34	0.75999	3769.31	0.17136
	1698.12	0.97232	1698.12	0.84566	3768.6	0.60217	3768.6	0.76585	3768.57	0.17134
	1697.05	0.97163	1697.05	0.84454	3767.87	0.60493	3767.87	0.76404	3767.84	0.17333
	1695.98	0.97074	1695.98	0.84335	3767.13	0.59442	3767.13	0.75987	3767.1	0.17001
	1694.91	0.97248	1694.91	0.84535	3766.4	0.59618	3766.4	0.75807	3766.37	0.17312
	1693.83	0.97192	1693.83	0.8431	3765.66	0.59386	3765.66	0.75576	3765.63	0.16936
	1692.76	0.97404	1692.76	0.8452	3764.92	0.59463	3764.92	0.75749	3764.9	0.1703
	1691.69	0.97308	1691.69	0.84427	3764.19	0.59441	3764.19	0.76233	3764.16	0.17386
	1690.62	0.97129	1690.62	0.84203	3763.45	0.60793	3763.45	0.76835	3763.42	0.17189
	1689.55	0.97232	1689.55	0.84069	3762.72	0.5967	3762.72	0.771	3762.69	0.17224
	1688.48	0.9714	1688.48	0.84132	3761.98	0.59375	3761.98	0.75835	3761.95	0.1684
	1687.4	0.97246	1687.4	0.84228	3761.24	0.59811	3761.24	0.76436	3761.22	0.17293
	1686.33	0.96968	1686.33	0.84165	3760.51	0.60346	3760.51	0.76449	3760.48	0.1723
	1685.26	0.96885	1685.26	0.84025	3759.77	0.59681	3759.77	0.76353	3759.74	0.17302
	1684.19	0.96726	1684.19	0.83992	3759.04	0.59919	3759.04	0.77173	3759.01	0.1709
	1683.11	0.9654	1683.11	0.83579	3758.3	0.59525	3758.3	0.76951	3758.27	0.17103
	1682.04	0.96908	1682.04	0.83651	3757.56	0.60777	3757.56	0.7682	3757.53	0.17003
	1680.97	0.96612	1680.97	0.83635	3756.83	0.60891	3756.83	0.76665	3756.8	0.17164
	1679.89	0.96718	1679.89	0.83533	3756.09	0.60362	3756.09	0.77283	3756.06	0.17274
	1678.82	0.96806	1678.82	0.83402	3755.35	0.59833	3755.35	0.76288	3755.32	0.17159
	1677.74	0.96191	1677.74	0.83082	3754.61	0.60713	3754.61	0.76637	3754.58	0.17216
	1676.67	0.96341	1676.67	0.8314	3753.88	0.60506	3753.88	0.76725	3753.85	0.17198
	1675.59	0.96508	1675.59	0.83097	3753.14	0.60187	3753.14	0.77603	3753.11	0.17143
	1674.52	0.96296	1674.52	0.8315	3752.4	0.60635	3752.4	0.77565	3752.37	0.16969
	1673.44	0.964	1673.44	0.83099	3751.66	0.60748	3751.66	0.77217	3751.63	0.17331
	1672.37	0.96395	1672.37	0.82997	3750.93	0.61862	3750.93	0.77473	3750.9	0.17336
	1671.29	0.96164	1671.29	0.82748	3750.19	0.60679	3750.19	0.77385	3750.16	0.17669
	1670.22	0.96185	1670.22	0.82384	3749.45	0.60633	3749.45	0.77112	3749.42	0.17174
	1669.14	0.9588	1669.14	0.82255	3748.71	0.60635	3748.71	0.77662	3748.68	0.17
	1668.07	0.95773	1668.07	0.81887	3747.97	0.60909	3747.97	0.7749	3747.94	0.17273
	1666.99	0.95945	1666.99	0.82096	3747.24	0.60283	3747.24	0.77268	3747.21	0.16831
	1665.92	0.96143	1665.92	0.82296	3746.5	0.61358	3746.5	0.77138	3746.47	0.17334
	1664.84	0.96204	1664.84	0.82317	3745.76	0.60522	3745.76	0.78115	3745.73	0.17458
	1663.76	0.96433	1663.76	0.82739	3745.02	0.61018	3745.02	0.77918	3744.99	0.17128
	1662.68	0.96495	1662.68	0.82811	3744.28	0.61008	3744.28	0.77587	3744.25	0.17274
	1661.61	0.96492	1661.61	0.82591	3743.54	0.61183	3743.54	0.77491	3743.51	0.16847
	1660.53	0.96463	1660.53	0.8257	3742.8	0.61346	3742.8	0.78308	3742.77	0.17149
	1659.45	0.96589	1659.45	0.82681	3742.06	0.61213	3742.06	0.7822	3742.03	0.17526
	1658.38	0.96234	1658.38	0.82449	3741.32	0.61499	3741.32	0.785	3741.29	0.17017
	1657.3	0.96192	1657.3	0.82184	3740.58	0.60922	3740.58	0.78864	3740.55	0.17416
	1656.22	0.9615	1656.22	0.81929	3739.84	0.61664	3739.84	0.77789	3739.82	0.17428
	1655.14	0.96047	1655.14	0.81657	3739.11	0.61531	3739.11	0.78822	3739.08	0.17381
	1654.06	0.95808	1654.06	0.81483	3738.37	0.60758	3738.37	0.78818	3738.34	0.16969
	1652.98	0.95763	1652.98	0.81514	3737.63	0.6012	3737.63	0.78404	3737.6	0.17323
	1651.91	0.95839	1651.91	0.81316	3736.89	0.60714	3736.89	0.79102	3736.86	0.17432
	1650.83	0.95905	1650.83	0.81573	3736.15	0.61442	3736.15	0.79809	3736.12	0.17615
	1649.75	0.96027	1649.75	0.81278	3735.4	0.61112	3735.4	0.78491	3735.38	0.17226
	1648.67	0.96036	1648.67	0.81428	3734.66	0.61275	3734.66	0.7837	3734.63	0.17357
	1647.59	0.96009	1647.59	0.81573	3733.92	0.60785	3733.92	0.78408	3733.89	0.17332
	1646.51	0.96128	1646.51	0.81409	3733.18	0.60812	3733.18	0.78353	3733.15	0.17255
	1645.43	0.95888	1645.43	0.81455	3732.44	0.6127	3732.44	0.78073	3732.41	0.17437
	1644.35	0.95823	1644.35	0.81232	3731.7	0.61629	3731.7	0.78094	3731.67	0.17457
	1643.27	0.95773	1643.27	0.81139	3730.96	0.60439	3730.96	0.79335	3730.93	0.17217
	1642.19	0.95629	1642.19	0.80809	3730.22	0.60909	3730.22	0.79238	3730.19	0.16984
	1641.11	0.95685	1641.11	0.80588	3729.48	0.61329	3729.48	0.78374	3729.45	0.17508
	1640.02	0.95668	1640.02	0.80854	3728.74	0.6138	3728.74	0.79714	3728.71	0.17075
	1638.94	0.95836	1638.94	0.8082	3728	0.61383	3728	0.792	3727.97	0.17525
	1637.86	0.95915	1637.86	0.81001	3727.25	0.61115	3727.25	0.79964	3727.22	0.17151
	1636.78	0.95749	1636.78	0.80979	3726.51	0.61608	3726.51	0.79509	3726.48	0.17415
	1635.7	0.9547	1635.7	0.80949	3725.77	0.60801	3725.77	0.79496	3725.74	0.17464
	1634.62	0.95395	1634.62	0.80812	3725.03	0.60508	3725.03	0.78941	3725	0.17321
	1633.53	0.95118	1633.53	0.8048	3724.29	0.62462	3724.29	0.79304	3724.26	0.17525
	1632.45	0.95107	1632.45	0.80289	3723.54	0.61814	3723.54	0.79324	3723.51	0.17382
	1631.37	0.94767	1631.37	0.79923	3722.8	0.6108	3722.8	0.79345	3722.77	0.17283
	1630.29	0.94835	1630.29	0.79967	3722.06	0.62457	3722.06	0.79432	3722.03	0.17198
	1629.2	0.95058	1629.2	0.8012	3721.32	0.61662	3721.32	0.79795	3721.29	0.16892
	1628.12	0.94794	1628.12	0.79993	3720.57	0.61811	3720.57	0.79415	3720.54	0.17178
	1627.04	0.94843	1627.04	0.79681	3719.83	0.61397	3719.83	0.79194	3719.8	0.17471
	1625.95	0.94922	1625.95	0.79926	3719.09	0.6173	3719.09	0.79373	3719.06	0.17432
	1624.87	0.94591	1624.87	0.79719	3718.34	0.61965	3718.34	0.79527	3718.32	0.17281
	1623.79	0.94864	1623.79	0.7997	3717.6	0.61723	3717.6	0.80205	3717.57	0.17248
	1622.7	0.95133	1622.7	0.80104	3716.86	0.61639	3716.86	0.80009	3716.83	0.17208
	1621.62	0.94934	1621.62	0.79776	3716.11	0.62022	3716.11	0.79855	3716.09	0.17095
	1620.53	0.94828	1620.53	0.79937	3715.37	0.62036	3715.37	0.80375	3715.34	0.17373
	1619.45	0.94726	1619.45	0.79564	3714.63	0.63018	3714.63	0.79896	3714.6	0.17067
	1618.36	0.94572	1618.36	0.79428	3713.88	0.62726	3713.88	0.79891	3713.85	0.17234
	1617.28	0.94982	1617.28	0.79608	3713.14	0.62312	3713.14	0.79737	3713.11	0.17823
	1616.19	0.94848	1616.19	0.79802	3712.4	0.6229	3712.4	0.8009	3712.37	0.17584
	1615.11	0.948	1615.11	0.79635	3711.65	0.62366	3711.65	0.8021	3711.62	0.17544
	1614.02	0.94783	1614.02	0.79343	3710.91	0.63286	3710.91	0.79657	3710.88	0.17238
	1612.93	0.94753	1612.93	0.79448	3710.16	0.62786	3710.16	0.8016	3710.13	0.17339
	1611.85	0.94872	1611.85	0.79599	3709.42	0.6203	3709.42	0.79698	3709.39	0.17447
	1610.76	0.94391	1610.76	0.79178	3708.67	0.62252	3708.67	0.80225	3708.64	0.17282
	1609.67	0.94596	1609.67	0.79023	3707.93	0.6201	3707.93	0.81119	3707.9	0.1739
	1608.59	0.94545	1608.59	0.79024	3707.18	0.62685	3707.18	0.80349	3707.15	0.17232
	1607.5	0.94431	1607.5	0.78975	3706.44	0.61317	3706.44	0.80394	3706.41	0.17384
	1606.41	0.94268	1606.41	0.78874	3705.69	0.62652	3705.69	0.79659	3705.66	0.1733
	1605.33	0.94334	1605.33	0.78568	3704.95	0.62055	3704.95	0.80701	3704.92	0.17386
	1604.24	0.94348	1604.24	0.78734	3704.2	0.6163	3704.2	0.80646	3704.17	0.17191
	1603.15	0.94238	1603.15	0.78435	3703.46	0.62561	3703.46	0.80526	3703.43	0.17572
	1602.06	0.94246	1602.06	0.78311	3702.71	0.62697	3702.71	0.80596	3702.68	0.17385
	1600.97	0.94309	1600.97	0.78356	3701.97	0.61784	3701.97	0.80541	3701.94	0.17124
	1599.89	0.9451	1599.89	0.78385	3701.22	0.61847	3701.22	0.80429	3701.19	0.17482
	1598.8	0.94469	1598.8	0.78685	3700.48	0.6235	3700.48	0.81221	3700.45	0.17413
	1597.71	0.94755	1597.71	0.78771	3699.73	0.62853	3699.73	0.81905	3699.7	0.17573
	1596.62	0.94647	1596.62	0.78927	3698.98	0.62293	3698.98	0.81079	3698.95	0.17452
	1595.53	0.94748	1595.53	0.78634	3698.24	0.63589	3698.24	0.81082	3698.21	0.17626
	1594.44	0.9476	1594.44	0.78526	3697.49	0.6259	3697.49	0.80754	3697.46	0.17675
	1593.35	0.94525	1593.35	0.78481	3696.74	0.62519	3696.74	0.80691	3696.71	0.17561
	1592.26	0.9453	1592.26	0.78195	3696	0.63156	3696	0.81076	3695.97	0.17588
	1591.17	0.94644	1591.17	0.78297	3695.25	0.63048	3695.25	0.81071	3695.22	0.17099
	1590.08	0.94517	1590.08	0.7825	3694.5	0.62746	3694.5	0.79973	3694.47	0.17803
	1588.99	0.94269	1588.99	0.77928	3693.76	0.63772	3693.76	0.81029	3693.73	0.17624
	1587.9	0.94106	1587.9	0.77905	3693.01	0.63237	3693.01	0.82292	3692.98	0.17783
	1586.81	0.94224	1586.81	0.77815	3692.26	0.63324	3692.26	0.80945	3692.23	0.17537
	1585.72	0.94345	1585.72	0.7787	3691.52	0.63619	3691.52	0.81371	3691.49	0.17593
	1584.63	0.94045	1584.63	0.77869	3690.77	0.625	3690.77	0.8159	3690.74	0.17392
	1583.54	0.93927	1583.54	0.7778	3690.02	0.62368	3690.02	0.81262	3689.99	0.17396
	1582.44	0.94212	1582.44	0.7763	3689.27	0.63162	3689.27	0.81688	3689.24	0.17504
	1581.35	0.93912	1581.35	0.77434	3688.52	0.63018	3688.52	0.81666	3688.49	0.17788
	1580.26	0.93763	1580.26	0.77416	3687.78	0.6313	3687.78	0.82017	3687.75	0.17653
	1579.17	0.93611	1579.17	0.76989	3687.03	0.62681	3687.03	0.81715	3687	0.17598
	1578.08	0.93516	1578.08	0.7691	3686.28	0.62537	3686.28	0.81346	3686.25	0.17404
	1576.98	0.9383	1576.98	0.77011	3685.53	0.63197	3685.53	0.82574	3685.5	0.17438
	1575.89	0.93805	1575.89	0.7706	3684.78	0.63114	3684.78	0.81204	3684.75	0.17935
	1574.8	0.93673	1574.8	0.77184	3684.04	0.62884	3684.04	0.82241	3684.01	0.17808
	1573.7	0.9378	1573.7	0.77164	3683.29	0.62424	3683.29	0.81856	3683.26	0.17731
	1572.61	0.9363	1572.61	0.77223	3682.54	0.62511	3682.54	0.82248	3682.51	0.1764
	1571.52	0.93589	1571.52	0.76977	3681.79	0.6407	3681.79	0.81763	3681.76	0.17637
	1570.42	0.93507	1570.42	0.76652	3681.04	0.63281	3681.04	0.81758	3681.01	0.17348
	1569.33	0.93303	1569.33	0.76331	3680.29	0.63369	3680.29	0.81869	3680.26	0.17228
	1568.23	0.93516	1568.23	0.76451	3679.54	0.63103	3679.54	0.82443	3679.51	0.17218
	1567.14	0.9342	1567.14	0.76601	3678.79	0.6364	3678.79	0.82512	3678.76	0.17384
	1566.05	0.93401	1566.05	0.76567	3678.04	0.63496	3678.04	0.81871	3678.01	0.17755
	1564.95	0.93047	1564.95	0.76484	3677.29	0.63753	3677.29	0.82659	3677.26	0.17789
	1563.86	0.93308	1563.86	0.76467	3676.54	0.64168	3676.54	0.82035	3676.51	0.175
	1562.76	0.93073	1562.76	0.76207	3675.79	0.63198	3675.79	0.81931	3675.76	0.17629
	1561.66	0.92967	1561.66	0.76262	3675.04	0.62982	3675.04	0.82198	3675.01	0.17649
	1560.57	0.93444	1560.57	0.7633	3674.29	0.63202	3674.29	0.82053	3674.26	0.17704
	1559.47	0.93154	1559.47	0.76012	3673.54	0.62974	3673.54	0.81924	3673.51	0.17628
	1558.38	0.9317	1558.38	0.75927	3672.79	0.63291	3672.79	0.82918	3672.76	0.17684
	1557.28	0.9339	1557.28	0.76116	3672.04	0.62917	3672.04	0.8302	3672.01	0.17703
	1556.18	0.93316	1556.18	0.76184	3671.29	0.63429	3671.29	0.82256	3671.26	0.17429
	1555.09	0.93371	1555.09	0.7605	3670.54	0.63552	3670.54	0.82432	3670.51	0.17478
	1553.99	0.93456	1553.99	0.76285	3669.79	0.62996	3669.79	0.82526	3669.76	0.17402
	1552.89	0.93446	1552.89	0.76066	3669.04	0.63228	3669.04	0.82422	3669.01	0.17721
	1551.8	0.93538	1551.8	0.76295	3668.29	0.63473	3668.29	0.82788	3668.26	0.17887
	1550.7	0.93355	1550.7	0.76129	3667.54	0.63802	3667.54	0.83764	3667.51	0.17349
	1549.6	0.93392	1549.6	0.75993	3666.79	0.63974	3666.79	0.8277	3666.75	0.17749
	1548.5	0.93481	1548.5	0.75722	3666.03	0.64388	3666.03	0.82518	3666	0.17805
	1547.4	0.93397	1547.4	0.75737	3665.28	0.63784	3665.28	0.8271	3665.25	0.1789
	1546.31	0.9318	1546.31	0.75244	3664.53	0.63846	3664.53	0.82285	3664.5	0.17441
	1545.21	0.93081	1545.21	0.75242	3663.78	0.63848	3663.78	0.83598	3663.75	0.17291
	1544.11	0.92888	1544.11	0.75166	3663.03	0.63898	3663.03	0.83576	3663	0.17508
	1543.01	0.92865	1543.01	0.7493	3662.27	0.64045	3662.27	0.83332	3662.24	0.17344
	1541.91	0.92921	1541.91	0.74997	3661.52	0.63793	3661.52	0.82175	3661.49	0.17744
	1540.81	0.93229	1540.81	0.75349	3660.77	0.63843	3660.77	0.82301	3660.74	0.17609
	1539.71	0.93004	1539.71	0.75151	3660.02	0.63603	3660.02	0.82642	3659.99	0.17694
	1538.61	0.93036	1538.61	0.75053	3659.27	0.64065	3659.27	0.83131	3659.23	0.17457
	1537.51	0.9319	1537.51	0.7499	3658.51	0.64454	3658.51	0.83109	3658.48	0.17784
	1536.41	0.9297	1536.41	0.74871	3657.76	0.63645	3657.76	0.82792	3657.73	0.17547
	1535.31	0.93248	1535.31	0.75017	3657.01	0.63429	3657.01	0.82326	3656.98	0.17807
	1534.21	0.92928	1534.21	0.74731	3656.25	0.63419	3656.25	0.83349	3656.22	0.17724
	1533.11	0.9297	1533.11	0.7478	3655.5	0.64437	3655.5	0.83064	3655.47	0.17517
	1532.01	0.93066	1532.01	0.7504	3654.75	0.641	3654.75	0.83864	3654.72	0.17207
	1530.91	0.92513	1530.91	0.74502	3653.99	0.64416	3653.99	0.83415	3653.96	0.17701
	1529.81	0.92676	1529.81	0.74541	3653.24	0.63269	3653.24	0.84322	3653.21	0.17661
	1528.71	0.92305	1528.71	0.7425	3652.49	0.6367	3652.49	0.83906	3652.46	0.17775
	1527.6	0.92397	1527.6	0.74318	3651.73	0.63406	3651.73	0.83293	3651.7	0.17918
	1526.5	0.92518	1526.5	0.74146	3650.98	0.64761	3650.98	0.83238	3650.95	0.17923
	1525.4	0.92559	1525.4	0.74136	3650.23	0.63772	3650.23	0.83036	3650.19	0.17548
	1524.3	0.9247	1524.3	0.74157	3649.47	0.64185	3649.47	0.83154	3649.44	0.17472
	1523.19	0.92403	1523.19	0.74123	3648.72	0.63365	3648.72	0.83888	3648.69	0.17477
	1522.09	0.92616	1522.09	0.74154	3647.96	0.64538	3647.96	0.83924	3647.93	0.17685
	1520.99	0.92143	1520.99	0.73847	3647.21	0.64576	3647.21	0.8423	3647.18	0.17362
	1519.88	0.92229	1519.88	0.73824	3646.45	0.64651	3646.45	0.8379	3646.42	0.17563
	1518.78	0.92322	1518.78	0.73958	3645.7	0.64507	3645.7	0.83777	3645.67	0.1748
	1517.68	0.92278	1517.68	0.7398	3644.94	0.64183	3644.94	0.83378	3644.91	0.17477
	1516.57	0.92254	1516.57	0.73716	3644.19	0.63365	3644.19	0.827	3644.16	0.17504
	1515.47	0.92311	1515.47	0.73536	3643.43	0.64344	3643.43	0.84302	3643.4	0.17508
	1514.37	0.91994	1514.37	0.73416	3642.68	0.6496	3642.68	0.84075	3642.65	0.17833
	1513.26	0.9207	1513.26	0.73513	3641.92	0.64878	3641.92	0.84578	3641.89	0.17415
	1512.16	0.92078	1512.16	0.73677	3641.17	0.64288	3641.17	0.84392	3641.14	0.17609
	1511.05	0.9202	1511.05	0.73447	3640.41	0.65797	3640.41	0.84485	3640.38	0.17715
	1509.95	0.91807	1509.95	0.73277	3639.66	0.6487	3639.66	0.84038	3639.63	0.1772
	1508.84	0.91918	1508.84	0.73301	3638.9	0.64294	3638.9	0.84892	3638.87	0.1803
	1507.74	0.91721	1507.74	0.7312	3638.14	0.6456	3638.14	0.84568	3638.11	0.17903
	1506.63	0.9167	1506.63	0.73022	3637.39	0.64803	3637.39	0.83825	3637.36	0.17747
	1505.52	0.91605	1505.52	0.72935	3636.63	0.6466	3636.63	0.83804	3636.6	0.17686
	1504.42	0.913	1504.42	0.7286	3635.88	0.64939	3635.88	0.84338	3635.85	0.17516
	1503.31	0.91207	1503.31	0.72496	3635.12	0.64724	3635.12	0.83801	3635.09	0.17826
	1502.2	0.91522	1502.2	0.72621	3634.36	0.64581	3634.36	0.83894	3634.33	0.17911
	1501.1	0.91306	1501.1	0.72496	3633.61	0.64053	3633.61	0.84731	3633.58	0.17661
	1499.99	0.91245	1499.99	0.72401	3632.85	0.64837	3632.85	0.84472	3632.82	0.17839
	1498.88	0.91082	1498.88	0.71992	3632.09	0.65188	3632.09	0.84344	3632.06	0.17597
	1497.78	0.9115	1497.78	0.72125	3631.34	0.64696	3631.34	0.84036	3631.31	0.17594
	1496.67	0.91426	1496.67	0.72543	3630.58	0.65094	3630.58	0.8453	3630.55	0.17765
	1495.56	0.91392	1495.56	0.72297	3629.82	0.64675	3629.82	0.84582	3629.79	0.17632
	1494.45	0.91282	1494.45	0.72251	3629.06	0.64869	3629.06	0.8505	3629.03	0.17796
	1493.35	0.91308	1493.35	0.72119	3628.31	0.65736	3628.31	0.84914	3628.28	0.17837
	1492.24	0.91311	1492.24	0.72011	3627.55	0.65413	3627.55	0.85178	3627.52	0.17827
	1491.13	0.9129	1491.13	0.7185	3626.79	0.66136	3626.79	0.84152	3626.76	0.17773
	1490.02	0.90983	1490.02	0.71692	3626.03	0.64948	3626.03	0.85755	3626	0.17436
	1488.91	0.91256	1488.91	0.71684	3625.28	0.64985	3625.28	0.84484	3625.24	0.1731
	1487.8	0.91123	1487.8	0.71821	3624.52	0.65071	3624.52	0.84323	3624.49	0.17808
	1486.69	0.91525	1486.69	0.71836	3623.76	0.65253	3623.76	0.84628	3623.73	0.17856
	1485.58	0.91336	1485.58	0.71931	3623	0.64846	3623	0.84925	3622.97	0.17911
	1484.47	0.91061	1484.47	0.716	3622.24	0.6528	3622.24	0.84642	3622.21	0.17843
	1483.36	0.91079	1483.36	0.71564	3621.48	0.64837	3621.48	0.85183	3621.45	0.17673
	1482.25	0.90867	1482.25	0.71294	3620.72	0.64779	3620.72	0.84549	3620.69	0.18142
	1481.14	0.90762	1481.14	0.71047	3619.97	0.65128	3619.97	0.85392	3619.94	0.17704
	1480.03	0.90895	1480.03	0.71153	3619.21	0.65598	3619.21	0.84188	3619.18	0.17889
	1478.92	0.90958	1478.92	0.71139	3618.45	0.65047	3618.45	0.84957	3618.42	0.178
	1477.81	0.90841	1477.81	0.70978	3617.69	0.64521	3617.69	0.8531	3617.66	0.17789
	1476.7	0.90546	1476.7	0.70928	3616.93	0.64787	3616.93	0.85305	3616.9	0.17729
	1475.59	0.9047	1475.59	0.70927	3616.17	0.64668	3616.17	0.84941	3616.14	0.17979
	1474.47	0.90412	1474.47	0.70842	3615.41	0.64814	3615.41	0.8597	3615.38	0.17737
	1473.36	0.90379	1473.36	0.70476	3614.65	0.65403	3614.65	0.86169	3614.62	0.17727
	1472.25	0.90166	1472.25	0.70193	3613.89	0.65093	3613.89	0.85739	3613.86	0.17638
	1471.14	0.90328	1471.14	0.70524	3613.13	0.6646	3613.13	0.85342	3613.1	0.17772
	1470.03	0.90118	1470.03	0.70236	3612.37	0.65072	3612.37	0.85158	3612.34	0.18016
	1468.91	0.90267	1468.91	0.70383	3611.61	0.65145	3611.61	0.85478	3611.58	0.18223
	1467.8	0.90317	1467.8	0.70436	3610.85	0.65362	3610.85	0.85912	3610.82	0.17778
	1466.69	0.90179	1466.69	0.70486	3610.09	0.651	3610.09	0.85801	3610.06	0.17855
	1465.57	0.89872	1465.57	0.70176	3609.33	0.65222	3609.33	0.85778	3609.3	0.17917
	1464.46	0.89948	1464.46	0.69978	3608.57	0.66085	3608.57	0.86098	3608.54	0.1795
	1463.35	0.90018	1463.35	0.70213	3607.81	0.65069	3607.81	0.85572	3607.78	0.18186
	1462.23	0.90151	1462.23	0.70111	3607.05	0.6598	3607.05	0.8616	3607.02	0.17836
	1461.12	0.90104	1461.12	0.70057	3606.29	0.66328	3606.29	0.84942	3606.26	0.17985
	1460	0.89719	1460	0.69901	3605.52	0.6493	3605.52	0.85832	3605.49	0.17823
	1458.89	0.89556	1458.89	0.69649	3604.76	0.6559	3604.76	0.85574	3604.73	0.17726
	1457.77	0.89652	1457.77	0.69809	3604	0.65435	3604	0.86544	3603.97	0.17875
	1456.66	0.89789	1456.66	0.69682	3603.24	0.65652	3603.24	0.86083	3603.21	0.17721
	1455.54	0.89716	1455.54	0.69678	3602.48	0.66024	3602.48	0.85679	3602.45	0.17234
	1454.43	0.89295	1454.43	0.69426	3601.72	0.65595	3601.72	0.8621	3601.69	0.17621
	1453.31	0.89418	1453.31	0.69406	3600.96	0.65955	3600.96	0.8674	3600.92	0.179
	1452.2	0.89586	1452.2	0.69371	3600.19	0.66255	3600.19	0.85906	3600.16	0.18042
	1451.08	0.89429	1451.08	0.69235	3599.43	0.65587	3599.43	0.86615	3599.4	0.17909
	1449.96	0.89058	1449.96	0.68879	3598.67	0.66569	3598.67	0.85334	3598.64	0.17776
	1448.85	0.892	1448.85	0.68971	3597.91	0.65017	3597.91	0.86124	3597.88	0.17953
	1447.73	0.89548	1447.73	0.69148	3597.14	0.6583	3597.14	0.86549	3597.11	0.17799
	1446.61	0.89326	1446.61	0.69103	3596.38	0.65677	3596.38	0.86243	3596.35	0.17803
	1445.5	0.89795	1445.5	0.69305	3595.62	0.66586	3595.62	0.86586	3595.59	0.17563
	1444.38	0.89427	1444.38	0.69132	3594.86	0.66981	3594.86	0.86507	3594.82	0.17408
	1443.26	0.89379	1443.26	0.69009	3594.09	0.66254	3594.09	0.86721	3594.06	0.17759
	1442.14	0.89598	1442.14	0.69111	3593.33	0.66912	3593.33	0.8609	3593.3	0.17907
	1441.03	0.89336	1441.03	0.68857	3592.57	0.66185	3592.57	0.8636	3592.54	0.17854
	1439.91	0.89244	1439.91	0.68674	3591.8	0.67188	3591.8	0.86257	3591.77	0.17916
	1438.79	0.88942	1438.79	0.6856	3591.04	0.66438	3591.04	0.86932	3591.01	0.17661
	1437.67	0.88999	1437.67	0.68277	3590.28	0.66081	3590.28	0.86018	3590.24	0.17665
	1436.55	0.88882	1436.55	0.68169	3589.51	0.66703	3589.51	0.8624	3589.48	0.1741
	1435.43	0.88646	1435.43	0.67934	3588.75	0.66489	3588.75	0.87288	3588.72	0.17847
	1434.31	0.88756	1434.31	0.67934	3587.98	0.6562	3587.98	0.87339	3587.95	0.17707
	1433.19	0.88701	1433.19	0.6802	3587.22	0.66742	3587.22	0.87098	3587.19	0.17971
	1432.07	0.88587	1432.07	0.67802	3586.46	0.67137	3586.46	0.86662	3586.42	0.17997
	1430.95	0.88608	1430.95	0.67708	3585.69	0.6566	3585.69	0.87385	3585.66	0.17879
	1429.83	0.88774	1429.83	0.67762	3584.93	0.67056	3584.93	0.85436	3584.9	0.18005
	1428.71	0.88822	1428.71	0.67764	3584.16	0.67569	3584.16	0.86094	3584.13	0.17909
	1427.59	0.88969	1427.59	0.67729	3583.4	0.6651	3583.4	0.8638	3583.37	0.17704
	1426.47	0.88905	1426.47	0.67703	3582.63	0.66618	3582.63	0.87329	3582.6	0.17846
	1425.35	0.88925	1425.35	0.67641	3581.87	0.66894	3581.87	0.87064	3581.84	0.17986
	1424.23	0.8897	1424.23	0.67975	3581.1	0.66359	3581.1	0.86686	3581.07	0.17876
	1423.11	0.89013	1423.11	0.67923	3580.34	0.67193	3580.34	0.86559	3580.31	0.17765
	1421.99	0.88793	1421.99	0.67686	3579.57	0.66302	3579.57	0.87063	3579.54	0.17618
	1420.87	0.88732	1420.87	0.67609	3578.81	0.66613	3578.81	0.86394	3578.78	0.18011
	1419.74	0.88941	1419.74	0.67764	3578.04	0.67256	3578.04	0.86509	3578.01	0.18145
	1418.62	0.88891	1418.62	0.67526	3577.28	0.67067	3577.28	0.87264	3577.24	0.17811
	1417.5	0.8859	1417.5	0.67423	3576.51	0.66449	3576.51	0.87322	3576.48	0.18124
	1416.38	0.88228	1416.38	0.67109	3575.74	0.66011	3575.74	0.86621	3575.71	0.17827
	1415.25	0.8817	1415.25	0.66922	3574.98	0.66583	3574.98	0.863	3574.95	0.1791
	1414.13	0.88185	1414.13	0.66817	3574.21	0.67107	3574.21	0.86981	3574.18	0.1785
	1413.01	0.8767	1413.01	0.66594	3573.44	0.67488	3573.44	0.87403	3573.41	0.17919
	1411.88	0.87772	1411.88	0.66527	3572.68	0.67561	3572.68	0.87317	3572.65	0.17859
	1410.76	0.87617	1410.76	0.66285	3571.91	0.67443	3571.91	0.86616	3571.88	0.1754
	1409.64	0.87679	1409.64	0.66445	3571.15	0.67147	3571.15	0.87337	3571.11	0.18125
	1408.51	0.87752	1408.51	0.66487	3570.38	0.67029	3570.38	0.87485	3570.35	0.179
	1407.39	0.87741	1407.39	0.66587	3569.61	0.66876	3569.61	0.87705	3569.58	0.17833
	1406.26	0.8782	1406.26	0.66554	3568.84	0.67412	3568.84	0.87812	3568.81	0.17866
	1405.14	0.87546	1405.14	0.66385	3568.08	0.67555	3568.08	0.87015	3568.05	0.18107
	1404.01	0.87632	1404.01	0.66299	3567.31	0.6796	3567.31	0.88171	3567.28	0.18283
	1402.89	0.87667	1402.89	0.66028	3566.54	0.67403	3566.54	0.8785	3566.51	0.17886
	1401.76	0.87301	1401.76	0.65909	3565.77	0.67392	3565.77	0.8782	3565.74	0.17611
	1400.64	0.8768	1400.64	0.6606	3565.01	0.67239	3565.01	0.87507	3564.98	0.17472
	1399.51	0.87392	1399.51	0.66055	3564.24	0.67881	3564.24	0.87034	3564.21	0.1787
	1398.39	0.87418	1398.39	0.65939	3563.47	0.67561	3563.47	0.87745	3563.44	0.1786
	1397.26	0.87387	1397.26	0.65822	3562.7	0.68155	3562.7	0.88118	3562.67	0.17871
	1396.13	0.87418	1396.13	0.65969	3561.94	0.66508	3561.94	0.87516	3561.9	0.18026
	1395.01	0.87143	1395.01	0.65903	3561.17	0.67612	3561.17	0.87389	3561.14	0.17859
	1393.88	0.87244	1393.88	0.6599	3560.4	0.67826	3560.4	0.87681	3560.37	0.17956
	1392.75	0.87435	1392.75	0.65784	3559.63	0.67685	3559.63	0.88231	3559.6	0.18182
	1391.62	0.87327	1391.62	0.6571	3558.86	0.67934	3558.86	0.88209	3558.83	0.17907
	1390.5	0.87074	1390.5	0.65561	3558.09	0.68421	3558.09	0.87735	3558.06	0.17775
	1389.37	0.87294	1389.37	0.65492	3557.32	0.69192	3557.32	0.88011	3557.29	0.18138
	1388.24	0.87131	1388.24	0.65315	3556.55	0.68245	3556.55	0.87345	3556.52	0.17305
	1387.11	0.87268	1387.11	0.65344	3555.79	0.67642	3555.79	0.88924	3555.75	0.17602
	1385.98	0.87249	1385.98	0.65353	3555.02	0.67631	3555.02	0.88564	3554.98	0.17714
	1384.86	0.87462	1384.86	0.65569	3554.25	0.68864	3554.25	0.89137	3554.22	0.17926
	1383.73	0.87185	1383.73	0.65617	3553.48	0.68817	3553.48	0.88496	3553.45	0.17994
	1382.6	0.87424	1382.6	0.65491	3552.71	0.68132	3552.71	0.88007	3552.68	0.17891
	1381.47	0.87107	1381.47	0.65173	3551.94	0.67765	3551.94	0.87792	3551.91	0.1801
	1380.34	0.87072	1380.34	0.6513	3551.17	0.66962	3551.17	0.88179	3551.14	0.17978
	1379.21	0.87503	1379.21	0.6535	3550.4	0.67353	3550.4	0.88029	3550.37	0.17933
	1378.08	0.87191	1378.08	0.64934	3549.63	0.67272	3549.63	0.87605	3549.6	0.17766
	1376.95	0.87045	1376.95	0.64916	3548.86	0.6771	3548.86	0.88274	3548.83	0.17648
	1375.82	0.87063	1375.82	0.64984	3548.09	0.67569	3548.09	0.88589	3548.06	0.17888
	1374.69	0.86823	1374.69	0.64731	3547.32	0.68031	3547.32	0.89362	3547.29	0.17586
	1373.56	0.87107	1373.56	0.64787	3546.55	0.67394	3546.55	0.88584	3546.51	0.17933
	1372.43	0.86962	1372.43	0.64788	3545.78	0.68506	3545.78	0.89261	3545.74	0.1798
	1371.3	0.86753	1371.3	0.64379	3545	0.67053	3545	0.88636	3544.97	0.18005
	1370.16	0.86647	1370.16	0.64312	3544.23	0.68921	3544.23	0.88413	3544.2	0.17945
	1369.03	0.86369	1369.03	0.64156	3543.46	0.6748	3543.46	0.87669	3543.43	0.17907
	1367.9	0.86119	1367.9	0.63798	3542.69	0.68745	3542.69	0.88554	3542.66	0.18339
	1366.77	0.86475	1366.77	0.63901	3541.92	0.68392	3541.92	0.88082	3541.89	0.18251
	1365.64	0.86158	1365.64	0.63757	3541.15	0.69301	3541.15	0.88132	3541.12	0.18034
	1364.5	0.86419	1364.5	0.63659	3540.38	0.68889	3540.38	0.88912	3540.34	0.18024
	1363.37	0.86436	1363.37	0.63964	3539.6	0.68571	3539.6	0.89146	3539.57	0.18049
	1362.24	0.86376	1362.24	0.64029	3538.83	0.68419	3538.83	0.8833	3538.8	0.18175
	1361.11	0.86296	1361.11	0.63969	3538.06	0.67865	3538.06	0.8927	3538.03	0.18222
	1359.97	0.86223	1359.97	0.63724	3537.29	0.68267	3537.29	0.877	3537.26	0.18055
	1358.84	0.86473	1358.84	0.64013	3536.52	0.68551	3536.52	0.89065	3536.48	0.18422
	1357.71	0.86165	1357.71	0.63714	3535.74	0.68245	3535.74	0.8865	3535.71	0.1812
	1356.57	0.86177	1356.57	0.63728	3534.97	0.68364	3534.97	0.88716	3534.94	0.18203
	1355.44	0.86117	1355.44	0.63663	3534.2	0.68848	3534.2	0.88646	3534.17	0.17851
	1354.3	0.85914	1354.3	0.63607	3533.43	0.69391	3533.43	0.88767	3533.39	0.17877
	1353.17	0.85902	1353.17	0.63365	3532.65	0.68837	3532.65	0.88729	3532.62	0.18137
	1352.03	0.85564	1352.03	0.63102	3531.88	0.68249	3531.88	0.88819	3531.85	0.17942
	1350.9	0.85663	1350.9	0.6302	3531.11	0.68709	3531.11	0.88789	3531.08	0.18096
	1349.76	0.85404	1349.76	0.62752	3530.33	0.68792	3530.33	0.88414	3530.3	0.1815
	1348.63	0.85617	1348.63	0.62931	3529.56	0.69205	3529.56	0.88104	3529.53	0.1804
	1347.49	0.85122	1347.49	0.62759	3528.79	0.68476	3528.79	0.89707	3528.76	0.18286
	1346.36	0.85313	1346.36	0.62597	3528.01	0.69242	3528.01	0.89004	3527.98	0.18304
	1345.22	0.85045	1345.22	0.62589	3527.24	0.68678	3527.24	0.89094	3527.21	0.18351
	1344.08	0.85172	1344.08	0.62491	3526.47	0.68349	3526.47	0.88527	3526.43	0.18128
	1342.95	0.85259	1342.95	0.62593	3525.69	0.68962	3525.69	0.89097	3525.66	0.1804
	1341.81	0.8527	1341.81	0.62548	3524.92	0.69327	3524.92	0.88171	3524.89	0.17916
	1340.67	0.8546	1340.67	0.62597	3524.14	0.68986	3524.14	0.89004	3524.11	0.17601
	1339.54	0.8551	1339.54	0.6269	3523.37	0.68728	3523.37	0.90077	3523.34	0.1806
	1338.4	0.85419	1338.4	0.62446	3522.59	0.68364	3522.59	0.89375	3522.56	0.17971
	1337.26	0.8551	1337.26	0.62518	3521.82	0.69741	3521.82	0.88522	3521.79	0.18451
	1336.12	0.8544	1336.12	0.62448	3521.04	0.69354	3521.04	0.89515	3521.01	0.18058
	1334.98	0.85426	1334.98	0.62413	3520.27	0.69871	3520.27	0.88629	3520.24	0.17835
	1333.85	0.85453	1333.85	0.6221	3519.5	0.6919	3519.5	0.90269	3519.46	0.18166
	1332.71	0.85237	1332.71	0.6227	3518.72	0.68274	3518.72	0.89192	3518.69	0.18127
	1331.57	0.85125	1331.57	0.62186	3517.94	0.68886	3517.94	0.88802	3517.91	0.18231
	1330.43	0.84969	1330.43	0.62069	3517.17	0.69427	3517.17	0.88197	3517.14	0.17972
	1329.29	0.8506	1329.29	0.62041	3516.39	0.68429	3516.39	0.88494	3516.36	0.1836
	1328.15	0.85099	1328.15	0.61966	3515.62	0.69241	3515.62	0.90005	3515.59	0.18414
	1327.01	0.84863	1327.01	0.61644	3514.84	0.68854	3514.84	0.89966	3514.81	0.18148
	1325.87	0.84623	1325.87	0.61619	3514.07	0.70251	3514.07	0.89401	3514.04	0.18379
	1324.73	0.84572	1324.73	0.61439	3513.29	0.69254	3513.29	0.89594	3513.26	0.18249
	1323.59	0.84514	1323.59	0.6116	3512.51	0.68914	3512.51	0.88982	3512.48	0.17884
	1322.45	0.84415	1322.45	0.61199	3511.74	0.69385	3511.74	0.89749	3511.71	0.17789
	1321.31	0.8466	1321.31	0.61362	3510.96	0.69139	3510.96	0.89727	3510.93	0.17871
	1320.17	0.84475	1320.17	0.61248	3510.19	0.69479	3510.19	0.89601	3510.15	0.18081
	1319.03	0.84653	1319.03	0.61151	3509.41	0.69879	3509.41	0.90248	3509.38	0.18022
	1317.89	0.8458	1317.89	0.61156	3508.63	0.70196	3508.63	0.89915	3508.6	0.18316
	1316.75	0.84283	1316.75	0.6103	3507.86	0.70642	3507.86	0.89127	3507.82	0.18306
	1315.6	0.84383	1315.6	0.60923	3507.08	0.69868	3507.08	0.89551	3507.05	0.18466
	1314.46	0.84294	1314.46	0.60854	3506.3	0.69599	3506.3	0.89321	3506.27	0.18293
	1313.32	0.84433	1313.32	0.60869	3505.52	0.70186	3505.52	0.89602	3505.49	0.17936
	1312.18	0.84181	1312.18	0.60765	3504.75	0.70198	3504.75	0.90217	3504.72	0.18224
	1311.03	0.8435	1311.03	0.60648	3503.97	0.69777	3503.97	0.90664	3503.94	0.18398
	1309.89	0.84244	1309.89	0.60616	3503.19	0.70714	3503.19	0.90148	3503.16	0.18154
	1308.75	0.84292	1308.75	0.60643	3502.41	0.69953	3502.41	0.9034	3502.38	0.18278
	1307.61	0.84298	1307.61	0.60563	3501.64	0.69287	3501.64	0.90302	3501.6	0.18346
	1306.46	0.84356	1306.46	0.60828	3500.86	0.69989	3500.86	0.90367	3500.83	0.18449
	1305.32	0.84159	1305.32	0.60624	3500.08	0.69791	3500.08	0.88944	3500.05	0.18284
	1304.17	0.84094	1304.17	0.60555	3499.3	0.69066	3499.3	0.89073	3499.27	0.18139
	1303.03	0.84084	1303.03	0.60509	3498.52	0.69453	3498.52	0.89894	3498.49	0.18363
	1301.89	0.83966	1301.89	0.60225	3497.74	0.69722	3497.74	0.89728	3497.71	0.18388
	1300.74	0.84016	1300.74	0.60333	3496.97	0.70214	3496.97	0.90406	3496.93	0.18435
	1299.6	0.83818	1299.6	0.60076	3496.19	0.70448	3496.19	0.90646	3496.16	0.18326
	1298.45	0.83756	1298.45	0.5998	3495.41	0.69572	3495.41	0.89169	3495.38	0.18323
	1297.31	0.83788	1297.31	0.60143	3494.63	0.70613	3494.63	0.90179	3494.6	0.18397
	1296.16	0.83786	1296.16	0.60084	3493.85	0.69795	3493.85	0.90666	3493.82	0.18239
	1295.01	0.83849	1295.01	0.6016	3493.07	0.70392	3493.07	0.91167	3493.04	0.17791
	1293.87	0.83932	1293.87	0.60342	3492.29	0.7024	3492.29	0.91176	3492.26	0.1793
	1292.72	0.83801	1292.72	0.60138	3491.51	0.70789	3491.51	0.91392	3491.48	0.18499
	1291.58	0.84019	1291.58	0.60138	3490.73	0.69914	3490.73	0.90973	3490.7	0.18242
	1290.43	0.83718	1290.43	0.60018	3489.95	0.71619	3489.95	0.91061	3489.92	0.18147
	1289.28	0.83441	1289.28	0.59769	3489.17	0.70382	3489.17	0.90784	3489.14	0.17968
	1288.14	0.83142	1288.14	0.5945	3488.39	0.70114	3488.39	0.89667	3488.36	0.1824
	1286.99	0.83101	1286.99	0.59244	3487.61	0.70289	3487.61	0.90946	3487.58	0.18392
	1285.84	0.83164	1285.84	0.59254	3486.83	0.70838	3486.83	0.90757	3486.8	0.18692
	1284.69	0.82945	1284.69	0.59076	3486.05	0.70231	3486.05	0.89965	3486.02	0.18027
	1283.55	0.82813	1283.55	0.58949	3485.27	0.70022	3485.27	0.9049	3485.24	0.18432
	1282.4	0.82747	1282.4	0.59133	3484.49	0.70162	3484.49	0.90848	3484.46	0.18408
	1281.25	0.82691	1281.25	0.58801	3483.71	0.70944	3483.71	0.89985	3483.68	0.1868
	1280.1	0.8311	1280.1	0.58939	3482.93	0.70081	3482.93	0.90287	3482.9	0.18297
	1278.95	0.82748	1278.95	0.58987	3482.15	0.71213	3482.15	0.90685	3482.12	0.18724
	1277.8	0.82892	1277.8	0.58995	3481.37	0.7028	3481.37	0.91257	3481.34	0.1846
	1276.65	0.82908	1276.65	0.58834	3480.59	0.71039	3480.59	0.90783	3480.55	0.18549
	1275.5	0.82965	1275.5	0.58675	3479.81	0.70631	3479.81	0.90071	3479.77	0.18553
	1274.35	0.83042	1274.35	0.58705	3479.02	0.70969	3479.02	0.91364	3478.99	0.18458
	1273.2	0.82825	1273.2	0.58445	3478.24	0.71587	3478.24	0.91618	3478.21	0.18504
	1272.05	0.82933	1272.05	0.58515	3477.46	0.70527	3477.46	0.91065	3477.43	0.18607
	1270.9	0.82856	1270.9	0.58458	3476.68	0.70714	3476.68	0.89918	3476.65	0.18688
	1269.75	0.82679	1269.75	0.58506	3475.9	0.71611	3475.9	0.91883	3475.86	0.18657
	1268.6	0.82857	1268.6	0.58423	3475.11	0.70877	3475.11	0.91939	3475.08	0.18408
	1267.45	0.82872	1267.45	0.58352	3474.33	0.71075	3474.33	0.91679	3474.3	0.18222
	1266.3	0.82848	1266.3	0.58377	3473.55	0.71285	3473.55	0.91459	3473.52	0.18233
	1265.15	0.82823	1265.15	0.58252	3472.77	0.71052	3472.77	0.91468	3472.74	0.18617
	1264	0.82483	1264	0.58086	3471.98	0.71984	3471.98	0.91888	3471.95	0.18438
	1262.84	0.82223	1262.84	0.57968	3471.2	0.72007	3471.2	0.9181	3471.17	0.18197
	1261.69	0.8192	1261.69	0.57762	3470.42	0.70762	3470.42	0.91345	3470.39	0.18404
	1260.54	0.82086	1260.54	0.577	3469.64	0.71007	3469.64	0.91164	3469.6	0.18458
	1259.39	0.82179	1259.39	0.57664	3468.85	0.72019	3468.85	0.91086	3468.82	0.1849
	1258.23	0.82217	1258.23	0.57682	3468.07	0.7124	3468.07	0.91925	3468.04	0.18339
	1257.08	0.82091	1257.08	0.57789	3467.29	0.71438	3467.29	0.91894	3467.25	0.1821
	1255.93	0.82026	1255.93	0.57702	3466.5	0.71112	3466.5	0.9278	3466.47	0.18516
	1254.77	0.82534	1254.77	0.57766	3465.72	0.71636	3465.72	0.91454	3465.69	0.18682
	1253.62	0.82298	1253.62	0.57646	3464.94	0.71496	3464.94	0.9106	3464.9	0.1858
	1252.47	0.8232	1252.47	0.57521	3464.15	0.71345	3464.15	0.91259	3464.12	0.18654
	1251.31	0.82154	1251.31	0.57442	3463.37	0.71682	3463.37	0.90905	3463.34	0.18581
	1250.16	0.82083	1250.16	0.57605	3462.58	0.71334	3462.58	0.9179	3462.55	0.18473
	1249	0.82035	1249	0.57431	3461.8	0.71183	3461.8	0.92375	3461.77	0.18779
	1247.85	0.81754	1247.85	0.57349	3461.01	0.71869	3461.01	0.92155	3460.98	0.18797
	1246.69	0.81698	1246.69	0.57236	3460.23	0.72031	3460.23	0.9188	3460.2	0.18787
	1245.54	0.81544	1245.54	0.56983	3459.45	0.71567	3459.45	0.91644	3459.41	0.18405
	1244.38	0.81419	1244.38	0.57079	3458.66	0.71521	3458.66	0.91219	3458.63	0.18549
	1243.23	0.81272	1243.23	0.56842	3457.88	0.71788	3457.88	0.91607	3457.84	0.1875
	1242.07	0.81058	1242.07	0.56651	3457.09	0.71753	3457.09	0.91853	3457.06	0.18599
	1240.92	0.809	1240.92	0.56532	3456.31	0.71254	3456.31	0.92484	3456.27	0.18842
	1239.76	0.80987	1239.76	0.56278	3455.52	0.71509	3455.52	0.91137	3455.49	0.18404
	1238.6	0.81209	1238.6	0.56364	3454.74	0.71196	3454.74	0.92589	3454.7	0.18717
	1237.45	0.80813	1237.45	0.56355	3453.95	0.71602	3453.95	0.9173	3453.92	0.18644
	1236.29	0.80975	1236.29	0.56206	3453.16	0.7195	3453.16	0.92709	3453.13	0.18487
	1235.13	0.81014	1235.13	0.56307	3452.38	0.72507	3452.38	0.91039	3452.35	0.18323
	1233.97	0.80991	1233.97	0.56394	3451.59	0.71232	3451.59	0.92663	3451.56	0.18537
	1232.82	0.80918	1232.82	0.56379	3450.81	0.7122	3450.81	0.92814	3450.77	0.18478
	1231.66	0.81173	1231.66	0.56232	3450.02	0.70977	3450.02	0.91869	3449.99	0.18545
	1230.5	0.81094	1230.5	0.5625	3449.23	0.71846	3449.23	0.92099	3449.2	0.18877
	1229.34	0.80982	1229.34	0.5609	3448.45	0.71904	3448.45	0.92729	3448.42	0.18462
	1228.18	0.80898	1228.18	0.55959	3447.66	0.71811	3447.66	0.92494	3447.63	0.18634
	1227.02	0.80826	1227.02	0.55999	3446.87	0.71406	3446.87	0.9281	3446.84	0.18582
	1225.87	0.80583	1225.87	0.5575	3446.09	0.72657	3446.09	0.91874	3446.06	0.186
	1224.71	0.80792	1224.71	0.55715	3445.3	0.71256	3445.3	0.91144	3445.27	0.18359
	1223.55	0.8086	1223.55	0.55933	3444.51	0.73617	3444.51	0.926	3444.48	0.18643
	1222.39	0.80946	1222.39	0.56051	3443.73	0.72367	3443.73	0.92058	3443.69	0.18737
	1221.23	0.80918	1221.23	0.55949	3442.94	0.72783	3442.94	0.91776	3442.91	0.18686
	1220.07	0.81016	1220.07	0.55999	3442.15	0.72089	3442.15	0.92201	3442.12	0.18515
	1218.91	0.80962	1218.91	0.55858	3441.36	0.72078	3441.36	0.92344	3441.33	0.18421
	1217.75	0.80752	1217.75	0.55597	3440.58	0.72309	3440.58	0.92038	3440.54	0.18711
	1216.58	0.80989	1216.58	0.55708	3439.79	0.72413	3439.79	0.92377	3439.76	0.18736
	1215.42	0.80802	1215.42	0.55419	3439	0.72471	3439	0.91207	3438.97	0.18698
	1214.26	0.80545	1214.26	0.55234	3438.21	0.72031	3438.21	0.92057	3438.18	0.18346
	1213.1	0.80624	1213.1	0.55364	3437.42	0.72817	3437.42	0.92631	3437.39	0.18888
	1211.94	0.80259	1211.94	0.55169	3436.64	0.72898	3436.64	0.91383	3436.6	0.18794
	1210.78	0.80397	1210.78	0.5518	3435.85	0.72724	3435.85	0.92138	3435.82	0.18693
	1209.61	0.80082	1209.61	0.54816	3435.06	0.73094	3435.06	0.92995	3435.03	0.18509
	1208.45	0.80089	1208.45	0.5476	3434.27	0.72747	3434.27	0.93262	3434.24	0.18611
	1207.29	0.80175	1207.29	0.54682	3433.48	0.71327	3433.48	0.92894	3433.45	0.18538
	1206.13	0.8028	1206.13	0.54761	3432.69	0.71512	3432.69	0.92471	3432.66	0.18598
	1204.96	0.80307	1204.96	0.54749	3431.9	0.72816	3431.9	0.91727	3431.87	0.18602
	1203.8	0.80004	1203.8	0.54704	3431.11	0.72978	3431.11	0.93147	3431.08	0.18599
	1202.64	0.7997	1202.64	0.54656	3430.33	0.72562	3430.33	0.91681	3430.29	0.18707
	1201.47	0.79985	1201.47	0.54806	3429.54	0.72597	3429.54	0.92075	3429.5	0.18614
	1200.31	0.79803	1200.31	0.54561	3428.75	0.72816	3428.75	0.92467	3428.71	0.18861
	1199.14	0.79919	1199.14	0.54623	3427.96	0.72804	3427.96	0.92155	3427.92	0.18573
	1197.98	0.79752	1197.98	0.5445	3427.17	0.72319	3427.17	0.91458	3427.13	0.18828
	1196.82	0.79551	1196.82	0.54127	3426.38	0.72723	3426.38	0.92509	3426.34	0.18365
	1195.65	0.79502	1195.65	0.54096	3425.59	0.73115	3425.59	0.92157	3425.55	0.18418
	1194.49	0.79619	1194.49	0.54265	3424.8	0.73068	3424.8	0.92675	3424.76	0.18498
	1193.32	0.79438	1193.32	0.54013	3424.01	0.72953	3424.01	0.93397	3423.97	0.18621
	1192.15	0.79343	1192.15	0.54007	3423.22	0.73759	3423.22	0.93327	3423.18	0.18819
	1190.99	0.79156	1190.99	0.54004	3422.43	0.73298	3422.43	0.93281	3422.39	0.18802
	1189.82	0.79244	1189.82	0.53878	3421.63	0.7195	3421.63	0.92819	3421.6	0.18709
	1188.66	0.79239	1188.66	0.53806	3420.84	0.74242	3420.84	0.92906	3420.81	0.18623
	1187.49	0.79314	1187.49	0.53904	3420.05	0.7332	3420.05	0.93142	3420.02	0.18522
	1186.32	0.79323	1186.32	0.53841	3419.26	0.73723	3419.26	0.93643	3419.23	0.18874
	1185.16	0.79434	1185.16	0.53894	3418.47	0.73688	3418.47	0.92431	3418.44	0.18822
	1183.99	0.7928	1183.99	0.53802	3417.68	0.72859	3417.68	0.91806	3417.65	0.18875
	1182.82	0.79349	1182.82	0.53807	3416.89	0.72962	3416.89	0.92902	3416.86	0.18781
	1181.65	0.79269	1181.65	0.53724	3416.1	0.72928	3416.1	0.9345	3416.06	0.18674
	1180.49	0.79064	1180.49	0.53683	3415.3	0.73457	3415.3	0.93005	3415.27	0.1888
	1179.32	0.79016	1179.32	0.5362	3414.51	0.73307	3414.51	0.92333	3414.48	0.19057
	1178.15	0.78822	1178.15	0.53389	3413.72	0.73916	3413.72	0.93061	3413.69	0.18401
	1176.98	0.7854	1176.98	0.53337	3412.93	0.72662	3412.93	0.92991	3412.9	0.18523
	1175.81	0.7856	1175.81	0.53135	3412.14	0.73582	3412.14	0.92445	3412.1	0.18798
	1174.64	0.78458	1174.64	0.52864	3411.34	0.72777	3411.34	0.93352	3411.31	0.18732
	1173.47	0.78315	1173.47	0.52731	3410.55	0.73765	3410.55	0.93697	3410.52	0.18688
	1172.3	0.78213	1172.3	0.52785	3409.76	0.73374	3409.76	0.9308	3409.73	0.19129
	1171.13	0.78465	1171.13	0.52872	3408.97	0.72121	3408.97	0.93362	3408.93	0.1898
	1169.96	0.78578	1169.96	0.52804	3408.17	0.72742	3408.17	0.93745	3408.14	0.18561
	1168.79	0.78578	1168.79	0.52827	3407.38	0.73844	3407.38	0.93074	3407.35	0.18593
	1167.62	0.78593	1167.62	0.52737	3406.59	0.74246	3406.59	0.92927	3406.55	0.18846
	1166.45	0.78675	1166.45	0.52748	3405.79	0.72833	3405.79	0.92748	3405.76	0.18836
	1165.28	0.78534	1165.28	0.52723	3405	0.73855	3405	0.92226	3404.97	0.18792
	1164.11	0.78534	1164.11	0.52633	3404.21	0.73544	3404.21	0.93077	3404.17	0.18906
	1162.94	0.78625	1162.94	0.52637	3403.41	0.74232	3403.41	0.93553	3403.38	0.19
	1161.77	0.78489	1161.77	0.52507	3402.62	0.73509	3402.62	0.94349	3402.59	0.18679
	1160.6	0.7835	1160.6	0.52395	3401.83	0.74266	3401.83	0.93968	3401.79	0.18627
	1159.42	0.78446	1159.42	0.52479	3401.03	0.73646	3401.03	0.92822	3401	0.1886
	1158.25	0.78385	1158.25	0.52307	3400.24	0.74781	3400.24	0.9347	3400.2	0.18503
	1157.08	0.78421	1157.08	0.52456	3399.44	0.74402	3399.44	0.92465	3399.41	0.18909
	1155.91	0.7817	1155.91	0.52124	3398.65	0.74321	3398.65	0.93674	3398.62	0.18864
	1154.73	0.78061	1154.73	0.51864	3397.85	0.74149	3397.85	0.93643	3397.82	0.18931
	1153.56	0.77839	1153.56	0.51575	3397.06	0.74252	3397.06	0.93807	3397.03	0.1881
	1152.39	0.77862	1152.39	0.51615	3396.26	0.74377	3396.26	0.93083	3396.23	0.19084
	1151.21	0.77675	1151.21	0.51518	3395.47	0.73426	3395.47	0.9292	3395.44	0.19164
	1150.04	0.77837	1150.04	0.51712	3394.67	0.73918	3394.67	0.92352	3394.64	0.18911
	1148.87	0.77968	1148.87	0.51951	3393.88	0.73162	3393.88	0.93653	3393.85	0.18666
	1147.69	0.77996	1147.69	0.51778	3393.08	0.74032	3393.08	0.93397	3393.05	0.1894
	1146.52	0.77752	1146.52	0.51718	3392.29	0.74615	3392.29	0.93935	3392.26	0.19117
	1145.34	0.77648	1145.34	0.51432	3391.49	0.74626	3391.49	0.93087	3391.46	0.19093
	1144.17	0.77596	1144.17	0.51368	3390.7	0.73996	3390.7	0.93142	3390.66	0.19152
	1142.99	0.77594	1142.99	0.51419	3389.9	0.75129	3389.9	0.93345	3389.87	0.1852
	1141.82	0.7734	1141.82	0.51262	3389.11	0.73789	3389.11	0.93166	3389.07	0.18925
	1140.64	0.77336	1140.64	0.51135	3388.31	0.74258	3388.31	0.92778	3388.28	0.19122
	1139.47	0.7737	1139.47	0.51202	3387.51	0.73594	3387.51	0.93455	3387.48	0.1885
	1138.29	0.77546	1138.29	0.51154	3386.72	0.7452	3386.72	0.93596	3386.68	0.18916
	1137.11	0.77314	1137.11	0.51141	3385.92	0.74062	3385.92	0.93449	3385.89	0.18774
	1135.94	0.77043	1135.94	0.51123	3385.12	0.75011	3385.12	0.93395	3385.09	0.19103
	1134.76	0.7725	1134.76	0.51138	3384.33	0.74438	3384.33	0.93216	3384.29	0.18865
	1133.58	0.77232	1133.58	0.50923	3383.53	0.73306	3383.53	0.93916	3383.5	0.19076
	1132.4	0.77207	1132.4	0.5093	3382.73	0.74666	3382.73	0.9429	3382.7	0.18935
	1131.23	0.77062	1131.23	0.5086	3381.94	0.74162	3381.94	0.93863	3381.9	0.19001
	1130.05	0.76855	1130.05	0.50842	3381.14	0.74665	3381.14	0.93226	3381.11	0.19046
	1128.87	0.76709	1128.87	0.50662	3380.34	0.74584	3380.34	0.93149	3380.31	0.19105
	1127.69	0.76387	1127.69	0.50605	3379.54	0.74915	3379.54	0.94043	3379.51	0.18985
	1126.51	0.76404	1126.51	0.50401	3378.75	0.74092	3378.75	0.93205	3378.71	0.1894
	1125.34	0.76295	1125.34	0.5011	3377.95	0.74822	3377.95	0.94796	3377.92	0.18972
	1124.16	0.75921	1124.16	0.49847	3377.15	0.74662	3377.15	0.93927	3377.12	0.19003
	1122.98	0.76134	1122.98	0.49953	3376.35	0.75825	3376.35	0.93455	3376.32	0.19138
	1121.8	0.76154	1121.8	0.49894	3375.56	0.74912	3375.56	0.94541	3375.52	0.18804
	1120.62	0.76316	1120.62	0.50034	3374.76	0.75493	3374.76	0.93153	3374.72	0.19029
	1119.44	0.7648	1119.44	0.50071	3373.96	0.74066	3373.96	0.94185	3373.93	0.18853
	1118.26	0.76628	1118.26	0.50341	3373.16	0.7556	3373.16	0.94209	3373.13	0.18926
	1117.08	0.7659	1117.08	0.50284	3372.36	0.73711	3372.36	0.93581	3372.33	0.18758
	1115.9	0.76519	1115.9	0.50231	3371.56	0.73814	3371.56	0.94326	3371.53	0.19299
	1114.72	0.7642	1114.72	0.50253	3370.76	0.75136	3370.76	0.93257	3370.73	0.1902
	1113.54	0.76369	1113.54	0.5007	3369.96	0.74189	3369.96	0.93799	3369.93	0.18824
	1112.36	0.76234	1112.36	0.49987	3369.17	0.75704	3369.17	0.9387	3369.13	0.18959
	1111.17	0.76192	1111.17	0.49617	3368.37	0.7494	3368.37	0.94002	3368.33	0.19059
	1109.99	0.75689	1109.99	0.49392	3367.57	0.7445	3367.57	0.93522	3367.53	0.19276
	1108.81	0.75774	1108.81	0.4957	3366.77	0.74597	3366.77	0.94467	3366.73	0.19163
	1107.63	0.75895	1107.63	0.49497	3365.97	0.74767	3365.97	0.9401	3365.94	0.1916
	1106.45	0.75899	1106.45	0.49479	3365.17	0.74482	3365.17	0.93732	3365.14	0.1893
	1105.26	0.75936	1105.26	0.49326	3364.37	0.75039	3364.37	0.94352	3364.34	0.18893
	1104.08	0.75967	1104.08	0.49418	3363.57	0.74401	3363.57	0.94081	3363.54	0.18958
	1102.9	0.75634	1102.9	0.49254	3362.77	0.7547	3362.77	0.93911	3362.74	0.18832
	1101.71	0.75631	1101.71	0.49272	3361.97	0.75322	3361.97	0.93394	3361.93	0.18952
	1100.53	0.75643	1100.53	0.49256	3361.17	0.74798	3361.17	0.93757	3361.13	0.18922
	1099.35	0.75575	1099.35	0.4906	3360.37	0.74171	3360.37	0.93951	3360.33	0.18719
	1098.16	0.75655	1098.16	0.49147	3359.57	0.74978	3359.57	0.9416	3359.53	0.18868
	1096.98	0.7555	1096.98	0.48956	3358.76	0.74921	3358.76	0.9532	3358.73	0.19187
	1095.79	0.75376	1095.79	0.4874	3357.96	0.75375	3357.96	0.94223	3357.93	0.19205
	1094.61	0.75402	1094.61	0.48707	3357.16	0.75602	3357.16	0.93435	3357.13	0.19325
	1093.42	0.75458	1093.42	0.48861	3356.36	0.75135	3356.36	0.95166	3356.33	0.18876
	1092.24	0.75554	1092.24	0.48734	3355.56	0.751	3355.56	0.94564	3355.53	0.18928
	1091.05	0.75552	1091.05	0.48852	3354.76	0.75611	3354.76	0.93899	3354.73	0.18987
	1089.87	0.75413	1089.87	0.4892	3353.96	0.74621	3353.96	0.94394	3353.92	0.19073
	1088.68	0.75175	1088.68	0.48842	3353.16	0.74745	3353.16	0.93414	3353.12	0.19118
	1087.5	0.74909	1087.5	0.48743	3352.35	0.75483	3352.35	0.93576	3352.32	0.19032
	1086.31	0.74729	1086.31	0.48547	3351.55	0.75482	3351.55	0.94071	3351.52	0.18872
	1085.12	0.74717	1085.12	0.48402	3350.75	0.75289	3350.75	0.94712	3350.72	0.19445
	1083.94	0.74593	1083.94	0.48096	3349.95	0.75549	3349.95	0.9374	3349.91	0.19071
	1082.75	0.74566	1082.75	0.48078	3349.15	0.74822	3349.15	0.94982	3349.11	0.1937
	1081.56	0.74486	1081.56	0.48125	3348.34	0.75491	3348.34	0.94882	3348.31	0.19346
	1080.37	0.74253	1080.37	0.47915	3347.54	0.76057	3347.54	0.9442	3347.51	0.19672
	1079.19	0.7433	1079.19	0.48124	3346.74	0.7465	3346.74	0.94497	3346.7	0.191
	1078	0.74273	1078	0.48084	3345.93	0.75897	3345.93	0.94829	3345.9	0.19104
	1076.81	0.74154	1076.81	0.48007	3345.13	0.74988	3345.13	0.94428	3345.1	0.19101
	1075.62	0.73768	1075.62	0.47712	3344.33	0.75532	3344.33	0.9476	3344.3	0.19125
	1074.43	0.73917	1074.43	0.47756	3343.52	0.76541	3343.52	0.94212	3343.49	0.19074
	1073.24	0.73725	1073.24	0.4761	3342.72	0.76641	3342.72	0.94413	3342.69	0.18975
	1072.05	0.73818	1072.05	0.47468	3341.92	0.75473	3341.92	0.93936	3341.89	0.1913
	1070.86	0.73672	1070.86	0.47492	3341.11	0.75291	3341.11	0.94028	3341.08	0.18935
	1069.67	0.7396	1069.67	0.47593	3340.31	0.75268	3340.31	0.9359	3340.28	0.19315
	1068.49	0.73797	1068.49	0.47558	3339.51	0.75686	3339.51	0.93967	3339.47	0.19182
	1067.29	0.73649	1067.29	0.47572	3338.7	0.75334	3338.7	0.95046	3338.67	0.1961
	1066.1	0.73642	1066.1	0.47569	3337.9	0.75832	3337.9	0.93598	3337.87	0.19121
	1064.91	0.73675	1064.91	0.47562	3337.09	0.76306	3337.09	0.95246	3337.06	0.19268
	1063.72	0.73576	1063.72	0.47399	3336.29	0.75297	3336.29	0.94754	3336.26	0.19108
	1062.53	0.73578	1062.53	0.47311	3335.49	0.7661	3335.49	0.94223	3335.45	0.19125
	1061.34	0.73132	1061.34	0.4708	3334.68	0.76315	3334.68	0.94754	3334.65	0.19512
	1060.15	0.73083	1060.15	0.46961	3333.88	0.76472	3333.88	0.94815	3333.84	0.19174
	1058.96	0.73041	1058.96	0.46854	3333.07	0.75792	3333.07	0.94539	3333.04	0.19335
	1057.77	0.72991	1057.77	0.46823	3332.27	0.75011	3332.27	0.95285	3332.23	0.19223
	1056.57	0.72893	1056.57	0.46688	3331.46	0.75768	3331.46	0.95308	3331.43	0.19288
	1055.38	0.72706	1055.38	0.46603	3330.66	0.75609	3330.66	0.95608	3330.62	0.19592
	1054.19	0.72885	1054.19	0.46693	3329.85	0.75438	3329.85	0.94647	3329.82	0.19411
	1052.99	0.7293	1052.99	0.46687	3329.04	0.76003	3329.04	0.93956	3329.01	0.19463
	1051.8	0.72977	1051.8	0.46671	3328.24	0.76375	3328.24	0.94555	3328.21	0.19426
	1050.61	0.73026	1050.61	0.46708	3327.43	0.76385	3327.43	0.94724	3327.4	0.19108
	1049.41	0.73107	1049.41	0.46822	3326.63	0.76283	3326.63	0.94678	3326.59	0.19228
	1048.22	0.73004	1048.22	0.4676	3325.82	0.75943	3325.82	0.94264	3325.79	0.19341
	1047.03	0.72984	1047.03	0.46674	3325.01	0.76608	3325.01	0.95339	3324.98	0.19195
	1045.83	0.72717	1045.83	0.46546	3324.21	0.76562	3324.21	0.95247	3324.17	0.19144
	1044.64	0.72775	1044.64	0.46509	3323.4	0.7655	3323.4	0.95293	3323.37	0.18998
	1043.44	0.72478	1043.44	0.46431	3322.59	0.76357	3322.59	0.95193	3322.56	0.19206
	1042.25	0.72433	1042.25	0.46228	3321.79	0.75757	3321.79	0.95262	3321.75	0.19476
	1041.05	0.72199	1041.05	0.46228	3320.98	0.7631	3320.98	0.95201	3320.95	0.19697
	1039.86	0.72373	1039.86	0.46217	3320.17	0.75451	3320.17	0.9448	3320.14	0.19442
	1038.66	0.72267	1038.66	0.46178	3319.37	0.76612	3319.37	0.95493	3319.33	0.19384
	1037.46	0.71789	1037.46	0.46028	3318.56	0.76904	3318.56	0.95454	3318.53	0.19286
	1036.27	0.71706	1036.27	0.45919	3317.75	0.76915	3317.75	0.9504	3317.72	0.19644
	1035.07	0.71494	1035.07	0.45696	3316.94	0.75978	3316.94	0.95761	3316.91	0.19579
	1033.88	0.71424	1033.88	0.45545	3316.14	0.76202	3316.14	0.95293	3316.1	0.19631
	1032.68	0.71285	1032.68	0.45396	3315.33	0.77047	3315.33	0.95079	3315.3	0.19076
	1031.48	0.71172	1031.48	0.45437	3314.52	0.78162	3314.52	0.95416	3314.49	0.194
	1030.28	0.7113	1030.28	0.45443	3313.71	0.77293	3313.71	0.95845	3313.68	0.19281
	1029.09	0.71146	1029.09	0.45333	3312.9	0.76807	3312.9	0.94657	3312.87	0.19387
	1027.89	0.71228	1027.89	0.4544	3312.1	0.76851	3312.1	0.95492	3312.06	0.19418
	1026.69	0.71115	1026.69	0.45428	3311.29	0.76444	3311.29	0.94811	3311.26	0.1919
	1025.49	0.71004	1025.49	0.4534	3310.48	0.76815	3310.48	0.95255	3310.45	0.19194
	1024.29	0.70768	1024.29	0.45328	3309.67	0.77782	3309.67	0.94796	3309.64	0.19313
	1023.09	0.70753	1023.09	0.45228	3308.86	0.7697	3308.86	0.94849	3308.83	0.19351
	1021.89	0.70711	1021.89	0.45018	3308.05	0.77205	3308.05	0.94528	3308.02	0.19592
	1020.69	0.7073	1020.69	0.45161	3307.24	0.77643	3307.24	0.96089	3307.21	0.19331
	1019.5	0.70665	1019.5	0.4512	3306.43	0.77282	3306.43	0.95752	3306.4	0.19192
	1018.3	0.70631	1018.3	0.45194	3305.63	0.76021	3305.63	0.9488	3305.59	0.19875
	1017.1	0.70615	1017.1	0.45205	3304.82	0.77201	3304.82	0.95553	3304.78	0.19444
	1015.9	0.70467	1015.9	0.45001	3304.01	0.77335	3304.01	0.93909	3303.97	0.19719
	1014.69	0.70287	1014.69	0.45175	3303.2	0.76726	3303.2	0.95247	3303.16	0.19825
	1013.49	0.70132	1013.49	0.44846	3302.39	0.76714	3302.39	0.96707	3302.35	0.19638
	1012.29	0.70287	1012.29	0.44761	3301.58	0.78276	3301.58	0.96485	3301.54	0.19513
	1011.09	0.69845	1011.09	0.44623	3300.77	0.77353	3300.77	0.95912	3300.73	0.19883
	1009.89	0.69822	1009.89	0.44467	3299.96	0.77172	3299.96	0.95851	3299.92	0.19792
	1008.69	0.69649	1008.69	0.44661	3299.15	0.77125	3299.15	0.9556	3299.11	0.19619
	1007.49	0.69479	1007.49	0.44459	3298.34	0.77416	3298.34	0.95675	3298.3	0.1984
	1006.28	0.69506	1006.28	0.44296	3297.52	0.77707	3297.52	0.95384	3297.49	0.19375
	1005.08	0.69365	1005.08	0.44265	3296.71	0.77358	3296.71	0.95896	3296.68	0.19562
	1003.88	0.6922	1003.88	0.4409	3295.9	0.77233	3295.9	0.96484	3295.87	0.19559
	1002.68	0.6946	1002.68	0.44149	3295.09	0.77659	3295.09	0.9601	3295.06	0.19637
	1001.47	0.69221	1001.47	0.43982	3294.28	0.76624	3294.28	0.94399	3294.25	0.19532
	1000.27	0.69054	1000.27	0.44128	3293.47	0.77263	3293.47	0.94964	3293.44	0.19929
	999.065	0.69176	999.065	0.44088	3292.66	0.77655	3292.66	0.96101	3292.62	0.19756
	997.861	0.69275	997.861	0.44174	3291.85	0.77463	3291.85	0.96482	3291.81	0.19801
	996.657	0.69223	996.657	0.44121	3291.03	0.77248	3291.03	0.96825	3291	0.19696
	995.452	0.69218	995.452	0.44042	3290.22	0.77875	3290.22	0.96268	3290.19	0.19706
	994.248	0.68879	994.248	0.43857	3289.41	0.77426	3289.41	0.95399	3289.38	0.19459
	993.043	0.69013	993.043	0.43702	3288.6	0.77503	3288.6	0.95094	3288.57	0.19503
	991.838	0.68785	991.838	0.43643	3287.79	0.78253	3287.79	0.95406	3287.75	0.19758
	990.632	0.68814	990.632	0.43794	3286.97	0.77926	3286.97	0.95612	3286.94	0.19795
	989.427	0.68611	989.427	0.43715	3286.16	0.776	3286.16	0.96717	3286.13	0.19968
	988.221	0.68622	988.221	0.43682	3285.35	0.78148	3285.35	0.95932	3285.32	0.19768
	987.015	0.68552	987.015	0.43516	3284.54	0.77799	3284.54	0.95825	3284.5	0.19745
	985.808	0.68115	985.808	0.43492	3283.72	0.78481	3283.72	0.9587	3283.69	0.19884
	984.602	0.68042	984.602	0.43363	3282.91	0.77752	3282.91	0.9619	3282.88	0.1986
	983.395	0.67754	983.395	0.43189	3282.1	0.78165	3282.1	0.95147	3282.06	0.196
	982.188	0.67594	982.188	0.43039	3281.28	0.77514	3281.28	0.95809	3281.25	0.2001
	980.981	0.67528	980.981	0.42936	3280.47	0.78419	3280.47	0.96006	3280.44	0.1979
	979.773	0.67336	979.773	0.42903	3279.66	0.78373	3279.66	0.95641	3279.62	0.19645
	978.565	0.67433	978.565	0.42941	3278.84	0.77913	3278.84	0.95869	3278.81	0.20007
	977.357	0.67397	977.357	0.42861	3278.03	0.77587	3278.03	0.95633	3278	0.20139
	976.149	0.67327	976.149	0.42805	3277.22	0.78089	3277.22	0.96637	3277.18	0.19906
	974.94	0.67289	974.94	0.42712	3276.4	0.79307	3276.4	0.9542	3276.37	0.19896
	973.732	0.66986	973.732	0.42663	3275.59	0.77427	3275.59	0.95663	3275.55	0.19953
	972.523	0.66999	972.523	0.42805	3274.77	0.78376	3274.77	0.9583	3274.74	0.19855
	971.313	0.66725	971.313	0.42859	3273.96	0.78296	3273.96	0.96232	3273.93	0.20001
	970.104	0.66553	970.104	0.42544	3273.14	0.78049	3273.14	0.95678	3273.11	0.19822
	968.894	0.66451	968.894	0.42371	3272.33	0.78293	3272.33	0.96361	3272.3	0.2013
	967.684	0.66388	967.684	0.42338	3271.51	0.79242	3271.51	0.9589	3271.48	0.19579
	966.474	0.66232	966.474	0.42319	3270.7	0.7876	3270.7	0.95555	3270.67	0.20251
	965.264	0.65726	965.264	0.42081	3269.88	0.7887	3269.88	0.95396	3269.85	0.201
	964.053	0.65834	964.053	0.42084	3269.07	0.7774	3269.07	0.95935	3269.04	0.20177
	962.842	0.65894	962.842	0.4209	3268.25	0.77493	3268.25	0.95859	3268.22	0.20181
	961.631	0.65627	961.631	0.41978	3267.44	0.77771	3267.44	0.95836	3267.4	0.20184
	960.419	0.6551	960.419	0.42012	3266.62	0.78507	3266.62	0.95775	3266.59	0.20242
	959.208	0.65317	959.208	0.4181	3265.81	0.78092	3265.81	0.95729	3265.77	0.2009
	957.996	0.65222	957.996	0.41732	3264.99	0.78962	3264.99	0.96267	3264.96	0.20255
	956.783	0.65076	956.783	0.41575	3264.17	0.77978	3264.17	0.95523	3264.14	0.19908
	955.571	0.6514	955.571	0.41593	3263.36	0.78925	3263.36	0.95546	3263.33	0.19979
	954.358	0.64988	954.358	0.41621	3262.54	0.79091	3262.54	0.95402	3262.51	0.20178
	953.146	0.64947	953.146	0.4163	3261.73	0.78275	3261.73	0.95947	3261.69	0.20377
	951.932	0.64802	951.932	0.41603	3260.91	0.78965	3260.91	0.95871	3260.88	0.20232
	950.719	0.64629	950.719	0.41439	3260.09	0.78986	3260.09	0.9556	3260.06	0.2035
	949.505	0.64539	949.505	0.4125	3259.28	0.78884	3259.28	0.96955	3259.24	0.20084
	948.292	0.64439	948.292	0.41209	3258.46	0.78893	3258.46	0.96121	3258.43	0.20108
	947.077	0.64503	947.077	0.41105	3257.64	0.79193	3257.64	0.95855	3257.61	0.20125
	945.863	0.64444	945.863	0.41196	3256.82	0.78433	3256.82	0.95643	3256.79	0.20283
	944.648	0.64026	944.648	0.41053	3256.01	0.78755	3256.01	0.9568	3255.97	0.20065
	943.434	0.63843	943.434	0.40909	3255.19	0.79065	3255.19	0.95945	3255.16	0.20391
	942.219	0.63941	942.219	0.40806	3254.37	0.79354	3254.37	0.95801	3254.34	0.20052
	941.003	0.63618	941.003	0.40644	3253.55	0.78739	3253.55	0.96997	3253.52	0.19921
	939.788	0.63421	939.788	0.40554	3252.74	0.80509	3252.74	0.96345	3252.7	0.20287
	938.572	0.63422	938.572	0.40493	3251.92	0.7995	3251.92	0.96905	3251.89	0.2017
	937.356	0.63085	937.356	0.40263	3251.1	0.78601	3251.1	0.96337	3251.07	0.20173
	936.139	0.62856	936.139	0.40268	3250.28	0.77898	3250.28	0.96435	3250.25	0.20311
	934.923	0.62775	934.923	0.40214	3249.46	0.78476	3249.46	0.95603	3249.43	0.2016
	933.706	0.62717	933.706	0.40025	3248.65	0.78986	3248.65	0.95519	3248.61	0.20748
	932.489	0.62537	932.489	0.3992	3247.83	0.79541	3247.83	0.96207	3247.79	0.20463
	931.272	0.62344	931.272	0.39854	3247.01	0.79539	3247.01	0.96653	3246.97	0.20197
	930.054	0.62182	930.054	0.39892	3246.19	0.78837	3246.19	0.96909	3246.16	0.20308
	928.836	0.61988	928.836	0.39712	3245.37	0.80637	3245.37	0.96826	3245.34	0.20614
	927.618	0.61661	927.618	0.39497	3244.55	0.79545	3244.55	0.96818	3244.52	0.20496
	926.4	0.61636	926.4	0.39498	3243.73	0.78999	3243.73	0.96281	3243.7	0.20815
	925.182	0.61451	925.182	0.39429	3242.91	0.79642	3242.91	0.94981	3242.88	0.2053
	923.963	0.61388	923.963	0.39399	3242.09	0.77962	3242.09	0.9628	3242.06	0.20668
	922.744	0.61191	922.744	0.39515	3241.27	0.78672	3241.27	0.96869	3241.24	0.20409
	921.525	0.61008	921.525	0.39258	3240.45	0.80392	3240.45	0.96272	3240.42	0.20446
	920.305	0.60943	920.305	0.38956	3239.63	0.79102	3239.63	0.96551	3239.6	0.20933
	919.085	0.60972	919.085	0.39021	3238.81	0.78667	3238.81	0.96263	3238.78	0.20728
	917.865	0.60673	917.865	0.38927	3237.99	0.80153	3237.99	0.96618	3237.96	0.20752
	916.645	0.60561	916.645	0.38975	3237.17	0.79186	3237.17	0.96504	3237.14	0.20581
	915.425	0.60295	915.425	0.38712	3236.35	0.7995	3236.35	0.96443	3236.32	0.20557
			--	--	3235.53	0.78872	3235.53	0.95802	3235.5	0.20822
			--	--	3234.71	0.79636	3234.71	0.96887	3234.68	0.20383
			--	--	3233.89	0.79945	3233.89	0.97166	3233.86	0.20594
			--	--	3233.07	0.79056	3233.07	0.97354	3233.03	0.20517
			--	--	3232.25	0.79686	3232.25	0.9617	3232.21	0.20903
			--	--	3231.43	0.7903	3231.43	0.96825	3231.39	0.21067
			--	--	3230.6	0.8017	3230.6	0.97232	3230.57	0.20675
			--	--	3229.78	0.79836	3229.78	0.96138	3229.75	0.20899
			--	--	3228.96	0.80023	3228.96	0.96982	3228.93	0.20849
			--	--	3228.14	0.79711	3228.14	0.97365	3228.11	0.20745
			--	--	3227.32	0.79875	3227.32	0.97606	3227.28	0.20755
			--	--	3226.5	0.80006	3226.5	0.9698	3226.46	0.20926
			--	--	3225.67	0.79849	3225.67	0.9579	3225.64	0.21137
			--	--	3224.85	0.80058	3224.85	0.9603	3224.82	0.21127
			--	--	3224.03	0.80366	3224.03	0.96903	3223.99	0.21043
			--	--	3223.21	0.79789	3223.21	0.97001	3223.17	0.20953
			--	--	3222.38	0.80484	3222.38	0.97105	3222.35	0.20642
			--	--	3221.56	0.79243	3221.56	0.96796	3221.53	0.20779
			--	--	3220.74	0.79861	3220.74	0.96089	3220.7	0.20882
			--	--	3219.91	0.80291	3219.91	0.96825	3219.88	0.20966
			--	--	3219.09	0.80776	3219.09	0.96479	3219.06	0.20709
			--	--	3218.27	0.798	3218.27	0.9714	3218.23	0.21226
			--	--	3217.44	0.79854	3217.44	0.96049	3217.41	0.2125
			--	--	3216.62	0.79951	3216.62	0.97101	3216.59	0.2134
			--	--	3215.8	0.80602	3215.8	0.95936	3215.76	0.21483
			--	--	3214.97	0.79284	3214.97	0.96679	3214.94	0.21527
			--	--	3214.15	0.8041	3214.15	0.96994	3214.11	0.21069
			--	--	3213.32	0.80651	3213.32	0.97219	3213.29	0.21199
			--	--	3212.5	0.8066	3212.5	0.97646	3212.47	0.21142
			--	--	3211.68	0.8036	3211.68	0.96872	3211.64	0.20945
			--	--	3210.85	0.80855	3210.85	0.96857	3210.82	0.21069
			--	--	3210.03	0.80445	3210.03	0.97141	3209.99	0.21272
			--	--	3209.2	0.81238	3209.2	0.97081	3209.17	0.21456
			--	--	3208.38	0.80198	3208.38	0.96435	3208.34	0.21485
			--	--	3207.55	0.80826	3207.55	0.96952	3207.52	0.21369
			--	--	3206.73	0.80746	3206.73	0.97619	3206.69	0.21512
			--	--	3205.9	0.8134	3205.9	0.97551	3205.87	0.21595
			--	--	3205.07	0.80698	3205.07	0.97168	3205.04	0.22058
			--	--	3204.25	0.80575	3204.25	0.97782	3204.21	0.21921
			--	--	3203.42	0.80242	3203.42	0.96672	3203.39	0.21105
			--	--	3202.6	0.80769	3202.6	0.9733	3202.56	0.21488
			--	--	3201.77	0.80977	3201.77	0.97862	3201.74	0.21458
			--	--	3200.94	0.80347	3200.94	0.97427	3200.91	0.21514
			--	--	3200.12	0.81502	3200.12	0.96954	3200.08	0.21731
			--	--	3199.29	0.79726	3199.29	0.96406	3199.26	0.21634
			--	--	3198.47	0.80848	3198.47	0.97544	3198.43	0.21324
			--	--	3197.64	0.80956	3197.64	0.98053	3197.6	0.2172
			--	--	3196.81	0.80954	3196.81	0.97123	3196.78	0.21417
			--	--	3195.98	0.80005	3195.98	0.97954	3195.95	0.21487
			--	--	3195.16	0.80807	3195.16	0.96479	3195.12	0.21324
			--	--	3194.33	0.81443	3194.33	0.976	3194.3	0.21513
			--	--	3193.5	0.80407	3193.5	0.9769	3193.47	0.21457
			--	--	3192.68	0.81406	3192.68	0.97255	3192.64	0.21699
			--	--	3191.85	0.81041	3191.85	0.98055	3191.81	0.21503
			--	--	3191.02	0.80775	3191.02	0.97141	3190.99	0.21765
			--	--	3190.19	0.81488	3190.19	0.98659	3190.16	0.21529
			--	--	3189.36	0.81552	3189.36	0.97476	3189.33	0.21805
			--	--	3188.54	0.81011	3188.54	0.9749	3188.5	0.21589
			--	--	3187.71	0.81426	3187.71	0.97893	3187.67	0.21625
			--	--	3186.88	0.81501	3186.88	0.97564	3186.84	0.21748
			--	--	3186.05	0.81807	3186.05	0.97264	3186.02	0.21724
			--	--	3185.22	0.8153	3185.22	0.97652	3185.19	0.2184
			--	--	3184.39	0.80407	3184.39	0.97748	3184.36	0.2183
			--	--	3183.56	0.81635	3183.56	0.96971	3183.53	0.21773
			--	--	3182.73	0.81579	3182.73	0.97097	3182.7	0.22135
			--	--	3181.91	0.81423	3181.91	0.97917	3181.87	0.21548
			--	--	3181.08	0.8141	3181.08	0.98081	3181.04	0.2161
			--	--	3180.25	0.81693	3180.25	0.97341	3180.21	0.2168
			--	--	3179.42	0.81054	3179.42	0.97482	3179.38	0.21882
			--	--	3178.59	0.80997	3178.59	0.97847	3178.55	0.22037
			--	--	3177.76	0.81105	3177.76	0.97809	3177.72	0.22465
			--	--	3176.93	0.8186	3176.93	0.98263	3176.89	0.2217
			--	--	3176.1	0.80826	3176.1	0.9827	3176.06	0.22246
			--	--	3175.27	0.81373	3175.27	0.98082	3175.23	0.21997
			--	--	3174.44	0.82292	3174.44	0.97984	3174.4	0.22
			--	--	3173.61	0.8252	3173.61	0.97954	3173.57	0.22056
			--	--	3172.77	0.81366	3172.77	0.9755	3172.74	0.21847
			--	--	3171.94	0.80476	3171.94	0.98011	3171.91	0.22168
			--	--	3171.11	0.81998	3171.11	0.97661	3171.08	0.22323
			--	--	3170.28	0.83047	3170.28	0.97794	3170.25	0.22479
			--	--	3169.45	0.82486	3169.45	0.97473	3169.42	0.22422
			--	--	3168.62	0.81969	3168.62	0.97531	3168.58	0.22174
			--	--	3167.79	0.82098	3167.79	0.9762	3167.75	0.21938
			--	--	3166.96	0.81559	3166.96	0.98095	3166.92	0.22299
			--	--	3166.12	0.81743	3166.12	0.97849	3166.09	0.2215
			--	--	3165.29	0.82573	3165.29	0.97945	3165.26	0.22027
			--	--	3164.46	0.81991	3164.46	0.97981	3164.43	0.21997
			--	--	3163.63	0.82754	3163.63	0.97363	3163.59	0.22317
			--	--	3162.8	0.81023	3162.8	0.97987	3162.76	0.22486
			--	--	3161.96	0.81415	3161.96	0.97926	3161.93	0.22376
			--	--	3161.13	0.82036	3161.13	0.97888	3161.1	0.2193
			--	--	3160.3	0.8222	3160.3	0.97664	3160.26	0.22343
			--	--	3159.46	0.81386	3159.46	0.97968	3159.43	0.22366
			--	--	3158.63	0.82806	3158.63	0.98198	3158.6	0.22355
			--	--	3157.8	0.82027	3157.8	0.98338	3157.76	0.22537
			--	--	3156.97	0.81992	3156.97	0.97639	3156.93	0.22058
			--	--	3156.13	0.82962	3156.13	0.98046	3156.1	0.2245
			--	--	3155.3	0.82457	3155.3	0.98335	3155.26	0.22222
			--	--	3154.46	0.81909	3154.46	0.98839	3154.43	0.22153
			--	--	3153.63	0.82671	3153.63	0.97799	3153.6	0.22835
			--	--	3152.8	0.81991	3152.8	0.98206	3152.76	0.22277
			--	--	3151.96	0.82339	3151.96	0.98405	3151.93	0.22379
			--	--	3151.13	0.82948	3151.13	0.97299	3151.09	0.2291
			--	--	3150.29	0.82771	3150.29	0.99034	3150.26	0.22629
			--	--	3149.46	0.83488	3149.46	0.98639	3149.43	0.22606
			--	--	3148.62	0.83355	3148.62	0.98483	3148.59	0.22444
			--	--	3147.79	0.82676	3147.79	0.99045	3147.76	0.22763
			--	--	3146.96	0.82488	3146.96	0.9903	3146.92	0.22417
			--	--	3146.12	0.83118	3146.12	0.98584	3146.09	0.22328
			--	--	3145.28	0.82516	3145.28	0.98293	3145.25	0.22271
			--	--	3144.45	0.82525	3144.45	0.97959	3144.42	0.224
			--	--	3143.61	0.82283	3143.61	0.9815	3143.58	0.22337
			--	--	3142.78	0.8288	3142.78	0.98409	3142.74	0.22656
			--	--	3141.94	0.83095	3141.94	0.97608	3141.91	0.22435
			--	--	3141.11	0.83234	3141.11	0.97555	3141.07	0.22589
			--	--	3140.27	0.83406	3140.27	0.98576	3140.24	0.22533
			--	--	3139.43	0.83534	3139.43	0.99234	3139.4	0.22391
			--	--	3138.6	0.83935	3138.6	0.98611	3138.56	0.22559
			--	--	3137.76	0.83856	3137.76	0.9918	3137.73	0.22469
			--	--	3136.93	0.82808	3136.93	1	3136.89	0.22453
			--	--	3136.09	0.82457	3136.09	0.98401	3136.05	0.22758
			--	--	3135.25	0.83141	3135.25	0.9851	3135.22	0.22551
			--	--	3134.42	0.83105	3134.42	0.9899	3134.38	0.22343
			--	--	3133.58	0.83103	3133.58	0.98863	3133.54	0.22326
			--	--	3132.74	0.8334	3132.74	0.99313	3132.71	0.22369
			--	--	3131.9	0.83946	3131.9	0.9838	3131.87	0.227
			--	--	3131.07	0.8353	3131.07	0.98054	3131.03	0.225
			--	--	3130.23	0.83952	3130.23	0.97868	3130.19	0.22371
			--	--	3129.39	0.82558	3129.39	0.98082	3129.36	0.22315
			--	--	3128.55	0.83164	3128.55	0.98391	3128.52	0.22686
			--	--	3127.72	0.83183	3127.72	0.97917	3127.68	0.22781
			--	--	3126.88	0.8255	3126.88	0.9878	3126.84	0.22514
			--	--	3126.04	0.83113	3126.04	0.99082	3126	0.22471
			--	--	3125.2	0.83523	3125.2	0.98674	3125.17	0.22776
			--	--	3124.36	0.83184	3124.36	0.9885	3124.33	0.23232
			--	--	3123.52	0.82834	3123.52	0.98739	3123.49	0.23051
			--	--	3122.68	0.84319	3122.68	0.9856	3122.65	0.2266
			--	--	3121.85	0.84403	3121.85	0.97932	3121.81	0.22794
			--	--	3121.01	0.82957	3121.01	0.98167	3120.97	0.22915
			--	--	3120.17	0.82954	3120.17	0.97775	3120.13	0.2282
			--	--	3119.33	0.82561	3119.33	0.97885	3119.29	0.22744
			--	--	3118.49	0.82677	3118.49	0.98437	3118.45	0.22557
			--	--	3117.65	0.83066	3117.65	0.9817	3117.61	0.22651
			--	--	3116.81	0.84603	3116.81	0.97727	3116.77	0.22805
			--	--	3115.97	0.83939	3115.97	0.98787	3115.93	0.22801
			--	--	3115.13	0.83155	3115.13	0.98749	3115.09	0.22339
			--	--	3114.29	0.84194	3114.29	0.98564	3114.25	0.22689
			--	--	3113.45	0.83812	3113.45	0.98629	3113.41	0.23117
			--	--	3112.61	0.83441	3112.61	0.98797	3112.57	0.22937
			--	--	3111.77	0.83741	3111.77	0.98354	3111.73	0.22724
			--	--	3110.93	0.8362	3110.93	0.97344	3110.89	0.22845
			--	--	3110.09	0.83389	3110.09	0.98749	3110.05	0.22468
			--	--	3109.25	0.83463	3109.25	0.98063	3109.21	0.22654
			--	--	3108.4	0.83807	3108.4	0.98747	3108.37	0.22376
			--	--	3107.56	0.83035	3107.56	0.9904	3107.53	0.22516
			--	--	3106.72	0.83271	3106.72	0.9884	3106.69	0.22741
			--	--	3105.88	0.83907	3105.88	0.9878	3105.85	0.22757
			--	--	3105.04	0.83644	3105.04	0.97948	3105	0.22923
			--	--	3104.2	0.83782	3104.2	0.98101	3104.16	0.22868
			--	--	3103.35	0.84245	3103.35	0.98688	3103.32	0.22668
			--	--	3102.51	0.83972	3102.51	0.98047	3102.48	0.22814
			--	--	3101.67	0.84488	3101.67	0.99039	3101.64	0.22771
			--	--	3100.83	0.84463	3100.83	0.98714	3100.79	0.23075
			--	--	3099.99	0.83607	3099.99	0.98272	3099.95	0.22699
			--	--	3099.14	0.83129	3099.14	0.98322	3099.11	0.22728
			--	--	3098.3	0.83515	3098.3	0.98497	3098.27	0.22822
			--	--	3097.46	0.83285	3097.46	0.98349	3097.42	0.22773
			--	--	3096.61	0.83347	3096.61	0.9884	3096.58	0.22749
			--	--	3095.77	0.8328	3095.77	0.98156	3095.74	0.22739
			--	--	3094.93	0.84196	3094.93	0.99146	3094.89	0.22846
			--	--	3094.08	0.8321	3094.08	0.97919	3094.05	0.22921
			--	--	3093.24	0.83877	3093.24	0.99239	3093.21	0.23224
			--	--	3092.4	0.8463	3092.4	0.97623	3092.36	0.22796
			--	--	3091.55	0.84033	3091.55	0.98466	3091.52	0.22552
			--	--	3090.71	0.83761	3090.71	0.97768	3090.67	0.2303
			--	--	3089.87	0.83488	3089.87	0.97832	3089.83	0.22883
			--	--	3089.02	0.8409	3089.02	0.98499	3088.99	0.22925
			--	--	3088.18	0.829	3088.18	0.98652	3088.14	0.22986
			--	--	3087.33	0.84041	3087.33	0.98812	3087.3	0.22846
			--	--	3086.49	0.8379	3086.49	0.98429	3086.45	0.2307
			--	--	3085.64	0.83949	3085.64	0.97637	3085.61	0.22819
			--	--	3084.8	0.83806	3084.8	0.97694	3084.76	0.22868
			--	--	3083.95	0.83038	3083.95	0.97656	3083.92	0.22708
			--	--	3083.11	0.83424	3083.11	0.98314	3083.07	0.23179
			--	--	3082.26	0.83529	3082.26	0.98203	3082.23	0.22752
			--	--	3081.42	0.83494	3081.42	0.98854	3081.38	0.23041
			--	--	3080.57	0.83674	3080.57	0.98552	3080.54	0.22895
			--	--	3079.73	0.84608	3079.73	0.98346	3079.69	0.23333
			--	--	3078.88	0.83992	3078.88	0.98513	3078.84	0.23108
			--	--	3078.03	0.83623	3078.03	0.98805	3078	0.22857
			--	--	3077.19	0.84298	3077.19	0.98262	3077.15	0.22867
			--	--	3076.34	0.84102	3076.34	0.97734	3076.31	0.23156
			--	--	3075.49	0.83357	3075.49	0.99028	3075.46	0.2269
			--	--	3074.65	0.83203	3074.65	0.97995	3074.61	0.22745
			--	--	3073.8	0.83964	3073.8	0.97972	3073.77	0.23066
			--	--	3072.95	0.83811	3072.95	0.97357	3072.92	0.22803
			--	--	3072.11	0.83249	3072.11	0.97056	3072.07	0.2313
			--	--	3071.26	0.83752	3071.26	0.97968	3071.23	0.23393
			--	--	3070.41	0.84211	3070.41	0.97872	3070.38	0.23188
			--	--	3069.57	0.83854	3069.57	0.98463	3069.53	0.23022
			--	--	3068.72	0.83862	3068.72	0.97921	3068.68	0.23057
			--	--	3067.87	0.84761	3067.87	0.97774	3067.84	0.2319
			--	--	3067.02	0.84845	3067.02	0.97795	3066.99	0.23193
			--	--	3066.17	0.84852	3066.17	0.99202	3066.14	0.22832
			--	--	3065.33	0.8399	3065.33	0.97748	3065.29	0.23315
			--	--	3064.48	0.84589	3064.48	0.98083	3064.44	0.23071
			--	--	3063.63	0.83888	3063.63	0.97695	3063.6	0.23469
			--	--	3062.78	0.83745	3062.78	0.98241	3062.75	0.23258
			--	--	3061.93	0.84022	3061.93	0.97882	3061.9	0.23449
			--	--	3061.08	0.8536	3061.08	0.98363	3061.05	0.22972
			--	--	3060.24	0.8539	3060.24	0.97851	3060.2	0.23351
			--	--	3059.39	0.84925	3059.39	0.97886	3059.35	0.23146
			--	--	3058.54	0.85169	3058.54	0.97936	3058.5	0.23226
			--	--	3057.69	0.8449	3057.69	0.98073	3057.65	0.22937
			--	--	3056.84	0.8468	3056.84	0.98072	3056.8	0.22882
			--	--	3055.99	0.84313	3055.99	0.97568	3055.95	0.23228
			--	--	3055.14	0.84782	3055.14	0.9804	3055.1	0.23296
			--	--	3054.29	0.84832	3054.29	0.97485	3054.25	0.23305
			--	--	3053.44	0.8574	3053.44	0.98118	3053.4	0.22926
			--	--	3052.59	0.84333	3052.59	0.97964	3052.55	0.23168
			--	--	3051.74	0.85295	3051.74	0.98319	3051.7	0.23138
			--	--	3050.89	0.84488	3050.89	0.97903	3050.85	0.23419
			--	--	3050.04	0.84282	3050.04	0.9812	3050	0.22924
			--	--	3049.19	0.84825	3049.19	0.9758	3049.15	0.23101
			--	--	3048.34	0.84362	3048.34	0.97113	3048.3	0.23311
			--	--	3047.49	0.86125	3047.49	0.97418	3047.45	0.23553
			--	--	3046.64	0.84302	3046.64	0.98639	3046.6	0.23226
			--	--	3045.78	0.84246	3045.78	0.96899	3045.75	0.23467
			--	--	3044.93	0.84329	3044.93	0.97516	3044.9	0.23276
			--	--	3044.08	0.85267	3044.08	0.98387	3044.05	0.23247
			--	--	3043.23	0.84794	3043.23	0.97514	3043.19	0.23508
			--	--	3042.38	0.85978	3042.38	0.97476	3042.34	0.23569
			--	--	3041.53	0.85023	3041.53	0.97918	3041.49	0.23668
			--	--	3040.67	0.85212	3040.67	0.97837	3040.64	0.23406
			--	--	3039.82	0.84066	3039.82	0.98257	3039.79	0.23467
			--	--	3038.97	0.84415	3038.97	0.97508	3038.93	0.23386
			--	--	3038.12	0.85117	3038.12	0.9824	3038.08	0.23446
			--	--	3037.26	0.83715	3037.26	0.97585	3037.23	0.23281
			--	--	3036.41	0.84449	3036.41	0.97678	3036.38	0.23884
			--	--	3035.56	0.84735	3035.56	0.96385	3035.52	0.23635
			--	--	3034.71	0.84337	3034.71	0.97262	3034.67	0.23386
			--	--	3033.85	0.84868	3033.85	0.9827	3033.82	0.23311
			--	--	3033	0.84672	3033	0.97325	3032.96	0.23643
			--	--	3032.15	0.84338	3032.15	0.97034	3032.11	0.23497
			--	--	3031.29	0.83642	3031.29	0.97656	3031.26	0.23448
			--	--	3030.44	0.85143	3030.44	0.9722	3030.4	0.23509
			--	--	3029.58	0.85258	3029.58	0.96842	3029.55	0.23286
			--	--	3028.73	0.85319	3028.73	0.98145	3028.7	0.23373
			--	--	3027.88	0.85657	3027.88	0.97905	3027.84	0.2362
			--	--	3027.02	0.86037	3027.02	0.97636	3026.99	0.23668
			--	--	3026.17	0.86684	3026.17	0.96808	3026.13	0.23844
			--	--	3025.31	0.84997	3025.31	0.98002	3025.28	0.23692
			--	--	3024.46	0.86401	3024.46	0.98298	3024.42	0.23914
			--	--	3023.6	0.85652	3023.6	0.98282	3023.57	0.23556
			--	--	3022.75	0.85084	3022.75	0.9802	3022.71	0.23642
			--	--	3021.89	0.8507	3021.89	0.96824	3021.86	0.23619
			--	--	3021.04	0.87101	3021.04	0.97004	3021	0.23493
			--	--	3020.18	0.84904	3020.18	0.97437	3020.15	0.23534
			--	--	3019.33	0.84614	3019.33	0.97581	3019.29	0.24084
			--	--	3018.47	0.8592	3018.47	0.9784	3018.44	0.23623
			--	--	3017.62	0.85172	3017.62	0.97904	3017.58	0.23812
			--	--	3016.76	0.86169	3016.76	0.98192	3016.73	0.23969
			--	--	3015.9	0.85474	3015.9	0.98009	3015.87	0.23682
			--	--	3015.05	0.85982	3015.05	0.97965	3015.01	0.24218
			--	--	3014.19	0.85787	3014.19	0.97255	3014.16	0.23919
			--	--	3013.34	0.86018	3013.34	0.97507	3013.3	0.24044
			--	--	3012.48	0.87035	3012.48	0.9718	3012.44	0.2377
			--	--	3011.62	0.85597	3011.62	0.97302	3011.59	0.24023
			--	--	3010.77	0.8588	3010.77	0.9678	3010.73	0.24398
			--	--	3009.91	0.85877	3009.91	0.96815	3009.87	0.2372
			--	--	3009.05	0.85778	3009.05	0.97811	3009.02	0.23806
			--	--	3008.19	0.85615	3008.19	0.97975	3008.16	0.23834
			--	--	3007.34	0.86154	3007.34	0.98046	3007.3	0.24106
			--	--	3006.48	0.85577	3006.48	0.97496	3006.44	0.24224
			--	--	3005.62	0.85723	3005.62	0.97603	3005.59	0.23829
			--	--	3004.76	0.87291	3004.76	0.97602	3004.73	0.24229
			--	--	3003.91	0.87394	3003.91	0.9768	3003.87	0.24373
			--	--	3003.05	0.85649	3003.05	0.97137	3003.01	0.24253
			--	--	3002.19	0.85795	3002.19	0.97793	3002.15	0.24172
			--	--	3001.33	0.85112	3001.33	0.98166	3001.3	0.24233
			--	--	3000.47	0.85661	3000.47	0.97386	3000.44	0.24267
			--	--	2999.61	0.86252	2999.61	0.97608	2999.58	0.24302
			--	--	2998.76	0.86747	2998.76	0.98133	2998.72	0.24189
			--	--	2997.9	0.8721	2997.9	0.97022	2997.86	0.24352
			--	--	2997.04	0.86867	2997.04	0.97172	2997	0.24559
			--	--	2996.18	0.86292	2996.18	0.97725	2996.14	0.24382
			--	--	2995.32	0.8597	2995.32	0.98113	2995.28	0.24455
			--	--	2994.46	0.86709	2994.46	0.98342	2994.42	0.24438
			--	--	2993.6	0.86832	2993.6	0.98168	2993.56	0.24076
			--	--	2992.74	0.86024	2992.74	0.98001	2992.7	0.24584
			--	--	2991.88	0.85883	2991.88	0.98769	2991.84	0.24766
			--	--	2991.02	0.86155	2991.02	0.97177	2990.98	0.24154
			--	--	2990.16	0.87115	2990.16	0.97363	2990.12	0.24642
			--	--	2989.3	0.86656	2989.3	0.9739	2989.26	0.24459
			--	--	2988.44	0.8641	2988.44	0.98181	2988.4	0.24423
			--	--	2987.58	0.85464	2987.58	0.9769	2987.54	0.24196
			--	--	2986.72	0.85779	2986.72	0.97271	2986.68	0.24467
			--	--	2985.86	0.86241	2985.86	0.97277	2985.82	0.24469
			--	--	2985	0.86343	2985	0.9696	2984.96	0.24516
			--	--	2984.13	0.86478	2984.13	0.97411	2984.1	0.24276
			--	--	2983.27	0.87288	2983.27	0.97288	2983.24	0.24317
			--	--	2982.41	0.87222	2982.41	0.97329	2982.38	0.2467
			--	--	2981.55	0.88074	2981.55	0.97062	2981.51	0.24551
			--	--	2980.69	0.86527	2980.69	0.97039	2980.65	0.24835
			--	--	2979.83	0.86101	2979.83	0.97095	2979.79	0.24646
			--	--	2978.96	0.85897	2978.96	0.97195	2978.93	0.25101
			--	--	2978.1	0.87109	2978.1	0.9654	2978.07	0.2488
			--	--	2977.24	0.86165	2977.24	0.98341	2977.2	0.25189
			--	--	2976.38	0.87302	2976.38	0.97384	2976.34	0.24866
			--	--	2975.51	0.86803	2975.51	0.98359	2975.48	0.24447
			--	--	2974.65	0.87369	2974.65	0.97784	2974.62	0.24622
			--	--	2973.79	0.8594	2973.79	0.97423	2973.75	0.24726
			--	--	2972.93	0.86887	2972.93	0.97228	2972.89	0.24767
			--	--	2972.06	0.87074	2972.06	0.9737	2972.03	0.24795
			--	--	2971.2	0.86553	2971.2	0.9762	2971.16	0.25262
			--	--	2970.34	0.8732	2970.34	0.98128	2970.3	0.24678
			--	--	2969.47	0.87042	2969.47	0.97617	2969.44	0.24904
			--	--	2968.61	0.87313	2968.61	0.97279	2968.57	0.24963
			--	--	2967.75	0.87046	2967.75	0.9803	2967.71	0.2487
			--	--	2966.88	0.872	2966.88	0.97527	2966.85	0.25363
			--	--	2966.02	0.87091	2966.02	0.97812	2965.98	0.24856
			--	--	2965.15	0.87109	2965.15	0.96951	2965.12	0.25177
			--	--	2964.29	0.86937	2964.29	0.96942	2964.25	0.24689
			--	--	2963.42	0.86648	2963.42	0.97421	2963.39	0.25041
			--	--	2962.56	0.86961	2962.56	0.97506	2962.52	0.24973
			--	--	2961.7	0.86958	2961.7	0.97354	2961.66	0.24639
			--	--	2960.83	0.87354	2960.83	0.97324	2960.79	0.25073
			--	--	2959.97	0.87182	2959.97	0.97487	2959.93	0.24631
			--	--	2959.1	0.88158	2959.1	0.97951	2959.06	0.25161
			--	--	2958.23	0.8728	2958.23	0.98006	2958.2	0.25188
			--	--	2957.37	0.8673	2957.37	0.97475	2957.33	0.25578
			--	--	2956.5	0.86873	2956.5	0.96423	2956.47	0.2485
			--	--	2955.64	0.87101	2955.64	0.97408	2955.6	0.2524
			--	--	2954.77	0.87266	2954.77	0.97085	2954.74	0.25229
			--	--	2953.91	0.87504	2953.91	0.97584	2953.87	0.25022
			--	--	2953.04	0.88552	2953.04	0.96389	2953	0.25463
			--	--	2952.17	0.88054	2952.17	0.96702	2952.14	0.2509
			--	--	2951.31	0.87977	2951.31	0.96572	2951.27	0.25429
			--	--	2950.44	0.87511	2950.44	0.97821	2950.4	0.2519
			--	--	2949.57	0.87654	2949.57	0.97834	2949.54	0.25224
			--	--	2948.71	0.87756	2948.71	0.9674	2948.67	0.25474
			--	--	2947.84	0.87962	2947.84	0.96888	2947.8	0.25476
			--	--	2946.97	0.8736	2946.97	0.97329	2946.94	0.25224
			--	--	2946.11	0.88081	2946.11	0.97142	2946.07	0.25354
			--	--	2945.24	0.88486	2945.24	0.96684	2945.2	0.25343
			--	--	2944.37	0.87853	2944.37	0.97218	2944.33	0.25314
			--	--	2943.5	0.87167	2943.5	0.96453	2943.47	0.25176
			--	--	2942.63	0.87678	2942.63	0.96537	2942.6	0.25293
			--	--	2941.77	0.88031	2941.77	0.96729	2941.73	0.25143
			--	--	2940.9	0.88373	2940.9	0.97063	2940.86	0.25234
			--	--	2940.03	0.88296	2940.03	0.97253	2939.99	0.24907
			--	--	2939.16	0.88512	2939.16	0.97088	2939.13	0.25346
			--	--	2938.29	0.88519	2938.29	0.974	2938.26	0.25342
			--	--	2937.42	0.8819	2937.42	0.96529	2937.39	0.25648
			--	--	2936.56	0.88407	2936.56	0.96927	2936.52	0.25309
			--	--	2935.69	0.88602	2935.69	0.96933	2935.65	0.25431
			--	--	2934.82	0.87058	2934.82	0.96825	2934.78	0.25446
			--	--	2933.95	0.87976	2933.95	0.96787	2933.91	0.25518
			--	--	2933.08	0.88894	2933.08	0.96971	2933.04	0.25703
			--	--	2932.21	0.88063	2932.21	0.96948	2932.17	0.25124
			--	--	2931.34	0.87242	2931.34	0.96057	2931.3	0.25392
			--	--	2930.47	0.88076	2930.47	0.96981	2930.43	0.25103
			--	--	2929.6	0.88575	2929.6	0.96567	2929.56	0.25118
			--	--	2928.73	0.88205	2928.73	0.97384	2928.69	0.25354
			--	--	2927.86	0.8817	2927.86	0.95831	2927.82	0.25704
			--	--	2926.99	0.87015	2926.99	0.95972	2926.95	0.25813
			--	--	2926.12	0.88528	2926.12	0.97123	2926.08	0.25278
			--	--	2925.25	0.87583	2925.25	0.96724	2925.21	0.25533
			--	--	2924.38	0.88855	2924.38	0.96288	2924.34	0.25207
			--	--	2923.51	0.87816	2923.51	0.9601	2923.47	0.25734
			--	--	2922.63	0.88136	2922.63	0.9667	2922.6	0.25161
			--	--	2921.76	0.8853	2921.76	0.95645	2921.73	0.25239
			--	--	2920.89	0.87983	2920.89	0.96866	2920.86	0.25797
			--	--	2920.02	0.87905	2920.02	0.96104	2919.98	0.25401
			--	--	2919.15	0.87599	2919.15	0.96799	2919.11	0.25744
			--	--	2918.28	0.87584	2918.28	0.96016	2918.24	0.2569
			--	--	2917.41	0.87957	2917.41	0.96384	2917.37	0.25585
			--	--	2916.53	0.87243	2916.53	0.97369	2916.5	0.25549
			--	--	2915.66	0.87563	2915.66	0.96772	2915.62	0.25765
			--	--	2914.79	0.88395	2914.79	0.96735	2914.75	0.25566
			--	--	2913.92	0.88422	2913.92	0.95669	2913.88	0.25209
			--	--	2913.04	0.88	2913.04	0.96384	2913.01	0.25602
			--	--	2912.17	0.88779	2912.17	0.95659	2912.13	0.25446
			--	--	2911.3	0.88682	2911.3	0.96069	2911.26	0.25285
			--	--	2910.42	0.88563	2910.42	0.95976	2910.39	0.2518
			--	--	2909.55	0.87777	2909.55	0.96024	2909.51	0.25245
			--	--	2908.68	0.88378	2908.68	0.96406	2908.64	0.25493
			--	--	2907.8	0.87529	2907.8	0.97063	2907.77	0.25917
			--	--	2906.93	0.88892	2906.93	0.96601	2906.89	0.25485
			--	--	2906.06	0.88981	2906.06	0.9497	2906.02	0.25487
			--	--	2905.18	0.88164	2905.18	0.95578	2905.15	0.25646
			--	--	2904.31	0.8791	2904.31	0.96356	2904.27	0.26196
			--	--	2903.43	0.87021	2903.43	0.96177	2903.4	0.25412
			--	--	2902.56	0.87195	2902.56	0.95475	2902.52	0.25653
			--	--	2901.69	0.88368	2901.69	0.95899	2901.65	0.25441
			--	--	2900.81	0.88364	2900.81	0.96096	2900.77	0.25487
			--	--	2899.94	0.87985	2899.94	0.96129	2899.9	0.25024
			--	--	2899.06	0.88897	2899.06	0.96567	2899.03	0.25504
			--	--	2898.19	0.89071	2898.19	0.96212	2898.15	0.25475
			--	--	2897.31	0.89472	2897.31	0.95991	2897.28	0.26018
			--	--	2896.44	0.89063	2896.44	0.96775	2896.4	0.25486
			--	--	2895.56	0.8729	2895.56	0.9661	2895.52	0.25802
			--	--	2894.68	0.88763	2894.68	0.9634	2894.65	0.25653
			--	--	2893.81	0.8826	2893.81	0.9641	2893.77	0.25605
			--	--	2892.93	0.8861	2892.93	0.95941	2892.9	0.25463
			--	--	2892.06	0.88533	2892.06	0.95643	2892.02	0.25635
			--	--	2891.18	0.88124	2891.18	0.95324	2891.14	0.25624
			--	--	2890.3	0.88619	2890.3	0.95351	2890.27	0.25733
			--	--	2889.43	0.8876	2889.43	0.96791	2889.39	0.25547
			--	--	2888.55	0.87219	2888.55	0.96047	2888.52	0.25587
			--	--	2887.67	0.88015	2887.67	0.95721	2887.64	0.2552
			--	--	2886.8	0.89257	2886.8	0.96369	2886.76	0.25867
			--	--	2885.92	0.87654	2885.92	0.9526	2885.88	0.25543
			--	--	2885.04	0.89363	2885.04	0.95576	2885.01	0.25714
			--	--	2884.17	0.88082	2884.17	0.95285	2884.13	0.25622
			--	--	2883.29	0.89179	2883.29	0.963	2883.25	0.2528
			--	--	2882.41	0.89009	2882.41	0.95925	2882.37	0.25564
			--	--	2881.53	0.89461	2881.53	0.95091	2881.5	0.25604
			--	--	2880.66	0.887	2880.66	0.95943	2880.62	0.25292
			--	--	2879.78	0.89235	2879.78	0.95053	2879.74	0.25796
			--	--	2878.9	0.89117	2878.9	0.95461	2878.86	0.25955
			--	--	2878.02	0.8931	2878.02	0.95911	2877.98	0.25637
			--	--	2877.14	0.88943	2877.14	0.95966	2877.11	0.25483
			--	--	2876.26	0.88783	2876.26	0.95964	2876.23	0.25735
			--	--	2875.39	0.89412	2875.39	0.95688	2875.35	0.25919
			--	--	2874.51	0.89315	2874.51	0.95144	2874.47	0.26021
			--	--	2873.63	0.88937	2873.63	0.95319	2873.59	0.25654
			--	--	2872.75	0.88415	2872.75	0.96332	2872.71	0.25531
			--	--	2871.87	0.88681	2871.87	0.95675	2871.83	0.25439
			--	--	2870.99	0.88211	2870.99	0.95941	2870.95	0.25954
			--	--	2870.11	0.88838	2870.11	0.96186	2870.07	0.25881
			--	--	2869.23	0.89072	2869.23	0.95953	2869.19	0.25452
			--	--	2868.35	0.89607	2868.35	0.95993	2868.31	0.25541
			--	--	2867.47	0.8952	2867.47	0.95921	2867.43	0.25875
			--	--	2866.59	0.8934	2866.59	0.96152	2866.55	0.25483
			--	--	2865.71	0.89729	2865.71	0.95623	2865.67	0.25579
			--	--	2864.83	0.89952	2864.83	0.95242	2864.79	0.25931
			--	--	2863.95	0.89462	2863.95	0.95543	2863.91	0.25771
			--	--	2863.07	0.89613	2863.07	0.95464	2863.03	0.25773
			--	--	2862.19	0.90839	2862.19	0.95435	2862.15	0.25781
			--	--	2861.31	0.90101	2861.31	0.95152	2861.27	0.25783
			--	--	2860.43	0.89476	2860.43	0.95678	2860.39	0.25935
			--	--	2859.54	0.89183	2859.54	0.95852	2859.51	0.25744
			--	--	2858.66	0.8922	2858.66	0.95366	2858.63	0.25758
			--	--	2857.78	0.8997	2857.78	0.95568	2857.74	0.25741
			--	--	2856.9	0.89108	2856.9	0.95925	2856.86	0.25638
			--	--	2856.02	0.89373	2856.02	0.94863	2855.98	0.25608
			--	--	2855.14	0.89234	2855.14	0.95143	2855.1	0.25916
			--	--	2854.25	0.89437	2854.25	0.94931	2854.22	0.25825
			--	--	2853.37	0.90228	2853.37	0.94354	2853.33	0.25895
			--	--	2852.49	0.89862	2852.49	0.95525	2852.45	0.25486
			--	--	2851.61	0.89641	2851.61	0.94408	2851.57	0.257
			--	--	2850.72	0.88698	2850.72	0.95718	2850.69	0.25272
			--	--	2849.84	0.8888	2849.84	0.9524	2849.8	0.25536
			--	--	2848.96	0.89299	2848.96	0.94558	2848.92	0.25501
			--	--	2848.07	0.90841	2848.07	0.94985	2848.04	0.25577
			--	--	2847.19	0.89352	2847.19	0.95481	2847.15	0.26028
			--	--	2846.31	0.89977	2846.31	0.95507	2846.27	0.25905
			--	--	2845.42	0.90107	2845.42	0.94105	2845.39	0.25459
			--	--	2844.54	0.89968	2844.54	0.94937	2844.5	0.25505
			--	--	2843.66	0.91057	2843.66	0.94824	2843.62	0.25289
			--	--	2842.77	0.89733	2842.77	0.95768	2842.74	0.25515
			--	--	2841.89	0.89986	2841.89	0.94975	2841.85	0.2538
			--	--	2841	0.90549	2841	0.95212	2840.97	0.25613
			--	--	2840.12	0.89247	2840.12	0.95399	2840.08	0.25627
			--	--	2839.23	0.89933	2839.23	0.95251	2839.2	0.25362
			--	--	2838.35	0.8963	2838.35	0.95494	2838.31	0.25482
			--	--	2837.46	0.89543	2837.46	0.94485	2837.43	0.25291
			--	--	2836.58	0.8994	2836.58	0.95149	2836.54	0.25666
			--	--	2835.69	0.89998	2835.69	0.95644	2835.66	0.25706
			--	--	2834.81	0.90292	2834.81	0.94922	2834.77	0.25484
			--	--	2833.92	0.91059	2833.92	0.96515	2833.89	0.25691
			--	--	2833.04	0.90047	2833.04	0.94814	2833	0.25725
			--	--	2832.15	0.90515	2832.15	0.96372	2832.12	0.25646
			--	--	2831.27	0.90398	2831.27	0.95182	2831.23	0.25673
			--	--	2830.38	0.90918	2830.38	0.94908	2830.34	0.25668
			--	--	2829.49	0.90513	2829.49	0.95284	2829.46	0.25546
			--	--	2828.61	0.90991	2828.61	0.95296	2828.57	0.25859
			--	--	2827.72	0.92045	2827.72	0.9556	2827.68	0.25451
			--	--	2826.84	0.90951	2826.84	0.94679	2826.8	0.25646
			--	--	2825.95	0.90474	2825.95	0.95187	2825.91	0.25666
			--	--	2825.06	0.90306	2825.06	0.94453	2825.02	0.25588
			--	--	2824.17	0.9141	2824.17	0.94982	2824.14	0.25559
			--	--	2823.29	0.89794	2823.29	0.96446	2823.25	0.2579
			--	--	2822.4	0.89985	2822.4	0.95907	2822.36	0.25631
			--	--	2821.51	0.90155	2821.51	0.94273	2821.48	0.2554
			--	--	2820.62	0.91146	2820.62	0.94481	2820.59	0.25617
			--	--	2819.74	0.91193	2819.74	0.95268	2819.7	0.25736
			--	--	2818.85	0.91024	2818.85	0.95866	2818.81	0.25342
			--	--	2817.96	0.90527	2817.96	0.94289	2817.92	0.25623
			--	--	2817.07	0.90215	2817.07	0.9511	2817.04	0.25606
			--	--	2816.18	0.90006	2816.18	0.95081	2816.15	0.25503
			--	--	2815.3	0.90873	2815.3	0.9556	2815.26	0.25753
			--	--	2814.41	0.90817	2814.41	0.95189	2814.37	0.25359
			--	--	2813.52	0.91848	2813.52	0.95438	2813.48	0.25095
			--	--	2812.63	0.9087	2812.63	0.9513	2812.59	0.25765
			--	--	2811.74	0.90978	2811.74	0.94774	2811.7	0.25451
			--	--	2810.85	0.90318	2810.85	0.95134	2810.81	0.25416
			--	--	2809.96	0.91798	2809.96	0.94959	2809.93	0.25474
			--	--	2809.07	0.90893	2809.07	0.94554	2809.04	0.25322
			--	--	2808.18	0.90837	2808.18	0.94545	2808.15	0.25744
			--	--	2807.29	0.9115	2807.29	0.95309	2807.26	0.25462
			--	--	2806.4	0.91759	2806.4	0.94563	2806.37	0.25736
			--	--	2805.51	0.91714	2805.51	0.95501	2805.48	0.25379
			--	--	2804.62	0.90737	2804.62	0.95061	2804.59	0.25579
			--	--	2803.73	0.91449	2803.73	0.95004	2803.7	0.2568
			--	--	2802.84	0.92303	2802.84	0.9503	2802.81	0.25342
			--	--	2801.95	0.92698	2801.95	0.94577	2801.91	0.25727
			--	--	2801.06	0.90914	2801.06	0.94555	2801.02	0.25297
			--	--	2800.17	0.92075	2800.17	0.95158	2800.13	0.2567
			--	--	2799.28	0.9163	2799.28	0.9508	2799.24	0.25672
			--	--	2798.39	0.9228	2798.39	0.95384	2798.35	0.25322
			--	--	2797.5	0.90119	2797.5	0.95341	2797.46	0.25324
			--	--	2796.6	0.9084	2796.6	0.94284	2796.57	0.25338
			--	--	2795.71	0.91172	2795.71	0.9472	2795.68	0.25451
			--	--	2794.82	0.91321	2794.82	0.94816	2794.78	0.25534
			--	--	2793.93	0.90877	2793.93	0.94759	2793.89	0.25431
			--	--	2793.04	0.90893	2793.04	0.94507	2793	0.25451
			--	--	2792.15	0.91654	2792.15	0.94735	2792.11	0.25799
			--	--	2791.25	0.91895	2791.25	0.94213	2791.22	0.2593
			--	--	2790.36	0.91053	2790.36	0.94586	2790.32	0.25766
			--	--	2789.47	0.91304	2789.47	0.94321	2789.43	0.25798
			--	--	2788.57	0.91381	2788.57	0.93966	2788.54	0.25468
			--	--	2787.68	0.91223	2787.68	0.94797	2787.64	0.25371
			--	--	2786.79	0.92371	2786.79	0.94386	2786.75	0.2578
			--	--	2785.9	0.92111	2785.9	0.94288	2785.86	0.25541
			--	--	2785	0.92229	2785	0.94501	2784.96	0.25667
			--	--	2784.11	0.91592	2784.11	0.94036	2784.07	0.25441
			--	--	2783.22	0.91618	2783.22	0.94679	2783.18	0.25535
			--	--	2782.32	0.90829	2782.32	0.9422	2782.28	0.25162
			--	--	2781.43	0.91935	2781.43	0.94786	2781.39	0.25268
			--	--	2780.53	0.92113	2780.53	0.93878	2780.5	0.25695
			--	--	2779.64	0.92119	2779.64	0.93994	2779.6	0.25857
			--	--	2778.74	0.91748	2778.74	0.94636	2778.71	0.25945
			--	--	2777.85	0.90827	2777.85	0.95016	2777.81	0.2567
			--	--	2776.96	0.90914	2776.96	0.95035	2776.92	0.25549
			--	--	2776.06	0.92029	2776.06	0.93608	2776.02	0.25582
			--	--	2775.17	0.92614	2775.17	0.94859	2775.13	0.25467
			--	--	2774.27	0.92091	2774.27	0.94055	2774.23	0.2531
			--	--	2773.38	0.91089	2773.38	0.9415	2773.34	0.25699
			--	--	2772.48	0.92813	2772.48	0.93893	2772.44	0.25461
			--	--	2771.58	0.92534	2771.58	0.94977	2771.55	0.24867
			--	--	2770.69	0.93333	2770.69	0.9427	2770.65	0.25398
			--	--	2769.79	0.92372	2769.79	0.94677	2769.76	0.25393
			--	--	2768.9	0.92489	2768.9	0.94875	2768.86	0.25543
			--	--	2768	0.92179	2768	0.93983	2767.96	0.25864
			--	--	2767.1	0.92124	2767.1	0.93988	2767.07	0.25504
			--	--	2766.21	0.92271	2766.21	0.94657	2766.17	0.25524
			--	--	2765.31	0.92592	2765.31	0.94151	2765.27	0.25643
			--	--	2764.41	0.91337	2764.41	0.9415	2764.38	0.25405
			--	--	2763.52	0.91901	2763.52	0.93803	2763.48	0.25242
			--	--	2762.62	0.92039	2762.62	0.94416	2762.58	0.25649
			--	--	2761.72	0.92044	2761.72	0.94497	2761.69	0.25816
			--	--	2760.83	0.91806	2760.83	0.93799	2760.79	0.25475
			--	--	2759.93	0.91629	2759.93	0.94315	2759.89	0.25281
			--	--	2759.03	0.92699	2759.03	0.94934	2758.99	0.25693
			--	--	2758.13	0.93141	2758.13	0.94056	2758.1	0.25622
			--	--	2757.24	0.92152	2757.24	0.93766	2757.2	0.25857
			--	--	2756.34	0.92664	2756.34	0.94074	2756.3	0.25491
			--	--	2755.44	0.92081	2755.44	0.93831	2755.4	0.25622
			--	--	2754.54	0.92857	2754.54	0.94106	2754.5	0.25477
			--	--	2753.64	0.92518	2753.64	0.94614	2753.61	0.25429
			--	--	2752.74	0.92908	2752.74	0.95267	2752.71	0.25725
			--	--	2751.85	0.91566	2751.85	0.94094	2751.81	0.25574
			--	--	2750.95	0.92665	2750.95	0.93714	2750.91	0.25607
			--	--	2750.05	0.9337	2750.05	0.9405	2750.01	0.25731
			--	--	2749.15	0.91845	2749.15	0.95143	2749.11	0.26051
			--	--	2748.25	0.92621	2748.25	0.93655	2748.21	0.25643
			--	--	2747.35	0.92362	2747.35	0.94321	2747.31	0.25602
			--	--	2746.45	0.9258	2746.45	0.93631	2746.41	0.25397
			--	--	2745.55	0.92231	2745.55	0.94855	2745.51	0.25472
			--	--	2744.65	0.92601	2744.65	0.95217	2744.61	0.25223
			--	--	2743.75	0.91807	2743.75	0.94102	2743.71	0.2525
			--	--	2742.85	0.92712	2742.85	0.93646	2742.81	0.2538
			--	--	2741.95	0.92687	2741.95	0.93376	2741.91	0.25235
			--	--	2741.05	0.9252	2741.05	0.94193	2741.01	0.25201
			--	--	2740.15	0.93173	2740.15	0.93511	2740.11	0.2513
			--	--	2739.25	0.92754	2739.25	0.93558	2739.21	0.25076
			--	--	2738.35	0.92769	2738.35	0.93605	2738.31	0.25359
			--	--	2737.45	0.92481	2737.45	0.93514	2737.41	0.25227
			--	--	2736.54	0.93295	2736.54	0.93286	2736.51	0.25187
			--	--	2735.64	0.93603	2735.64	0.92748	2735.6	0.25292
			--	--	2734.74	0.92668	2734.74	0.92576	2734.7	0.25459
			--	--	2733.84	0.91734	2733.84	0.92876	2733.8	0.25382
			--	--	2732.94	0.92668	2732.94	0.94145	2732.9	0.25378
			--	--	2732.04	0.92007	2732.04	0.93656	2732	0.25221
			--	--	2731.13	0.93628	2731.13	0.9384	2731.1	0.25156
			--	--	2730.23	0.92653	2730.23	0.93029	2730.19	0.25365
			--	--	2729.33	0.93143	2729.33	0.92698	2729.29	0.25184
			--	--	2728.43	0.92755	2728.43	0.92875	2728.39	0.25534
			--	--	2727.52	0.93123	2727.52	0.9406	2727.49	0.25377
			--	--	2726.62	0.92523	2726.62	0.93496	2726.58	0.25379
			--	--	2725.72	0.92215	2725.72	0.93317	2725.68	0.25223
			--	--	2724.81	0.92866	2724.81	0.94049	2724.78	0.25018
			--	--	2723.91	0.93083	2723.91	0.93472	2723.87	0.25056
			--	--	2723.01	0.92029	2723.01	0.93545	2722.97	0.25119
			--	--	2722.1	0.92307	2722.1	0.9266	2722.07	0.25286
			--	--	2721.2	0.92614	2721.2	0.93303	2721.16	0.24831
			--	--	2720.3	0.93164	2720.3	0.94007	2720.26	0.25052
			--	--	2719.39	0.92302	2719.39	0.94471	2719.35	0.25127
			--	--	2718.49	0.92629	2718.49	0.93771	2718.45	0.2508
			--	--	2717.58	0.93541	2717.58	0.92954	2717.55	0.24943
			--	--	2716.68	0.93435	2716.68	0.93679	2716.64	0.25383
			--	--	2715.78	0.93168	2715.78	0.93321	2715.74	0.25202
			--	--	2714.87	0.92811	2714.87	0.93573	2714.83	0.25016
			--	--	2713.97	0.93631	2713.97	0.93859	2713.93	0.25163
			--	--	2713.06	0.94079	2713.06	0.93132	2713.02	0.25251
			--	--	2712.16	0.93641	2712.16	0.92891	2712.12	0.24949
			--	--	2711.25	0.93415	2711.25	0.9356	2711.21	0.25175
			--	--	2710.34	0.93369	2710.34	0.93169	2710.31	0.25487
			--	--	2709.44	0.93626	2709.44	0.93222	2709.4	0.25155
			--	--	2708.53	0.93862	2708.53	0.93549	2708.5	0.2551
			--	--	2707.63	0.9441	2707.63	0.93677	2707.59	0.24971
			--	--	2706.72	0.93882	2706.72	0.93177	2706.68	0.25125
			--	--	2705.81	0.94118	2705.81	0.92779	2705.78	0.25467
			--	--	2704.91	0.93681	2704.91	0.93399	2704.87	0.25013
			--	--	2704	0.93746	2704	0.93855	2703.96	0.25216
			--	--	2703.1	0.9373	2703.1	0.9227	2703.06	0.25133
			--	--	2702.19	0.94429	2702.19	0.93244	2702.15	0.25104
			--	--	2701.28	0.92836	2701.28	0.92362	2701.24	0.24864
			--	--	2700.37	0.93846	2700.37	0.93303	2700.34	0.25218
			--	--	2699.47	0.93137	2699.47	0.93356	2699.43	0.25207
			--	--	2698.56	0.93213	2698.56	0.92897	2698.52	0.25124
			--	--	2697.65	0.93669	2697.65	0.9235	2697.61	0.25054
			--	--	2696.74	0.93363	2696.74	0.92021	2696.71	0.24892
			--	--	2695.84	0.93669	2695.84	0.92689	2695.8	0.25149
			--	--	2694.93	0.93544	2694.93	0.93403	2694.89	0.25181
			--	--	2694.02	0.9401	2694.02	0.93142	2693.98	0.2534
			--	--	2693.11	0.93513	2693.11	0.9263	2693.07	0.24961
			--	--	2692.2	0.944	2692.2	0.92778	2692.17	0.24799
			--	--	2691.3	0.94144	2691.3	0.92647	2691.26	0.24946
			--	--	2690.39	0.94279	2690.39	0.92564	2690.35	0.24682
			--	--	2689.48	0.93733	2689.48	0.93114	2689.44	0.25187
			--	--	2688.57	0.9465	2688.57	0.92269	2688.53	0.25201
			--	--	2687.66	0.95616	2687.66	0.92894	2687.62	0.24767
			--	--	2686.75	0.93928	2686.75	0.92443	2686.71	0.24999
			--	--	2685.84	0.93021	2685.84	0.92455	2685.8	0.2488
			--	--	2684.93	0.95059	2684.93	0.92719	2684.89	0.24948
			--	--	2684.02	0.94513	2684.02	0.92874	2683.98	0.25265
			--	--	2683.11	0.93436	2683.11	0.92771	2683.07	0.25079
			--	--	2682.2	0.93561	2682.2	0.91789	2682.16	0.24785
			--	--	2681.29	0.93276	2681.29	0.92563	2681.25	0.2492
			--	--	2680.38	0.94061	2680.38	0.9297	2680.34	0.24886
			--	--	2679.47	0.93706	2679.47	0.92404	2679.43	0.24991
			--	--	2678.56	0.9344	2678.56	0.92063	2678.52	0.24672
			--	--	2677.65	0.93445	2677.65	0.91599	2677.61	0.25206
			--	--	2676.74	0.9558	2676.74	0.93134	2676.7	0.24912
			--	--	2675.83	0.95184	2675.83	0.92847	2675.79	0.24896
			--	--	2674.92	0.94779	2674.92	0.93104	2674.88	0.2497
			--	--	2674	0.93964	2674	0.92667	2673.97	0.24972
			--	--	2673.09	0.94478	2673.09	0.92537	2673.05	0.25028
			--	--	2672.18	0.94713	2672.18	0.91918	2672.14	0.24475
			--	--	2671.27	0.94358	2671.27	0.92792	2671.23	0.24852
			--	--	2670.36	0.94123	2670.36	0.92892	2670.32	0.25179
			--	--	2669.44	0.94187	2669.44	0.92674	2669.41	0.25036
			--	--	2668.53	0.94212	2668.53	0.92394	2668.49	0.24869
			--	--	2667.62	0.94666	2667.62	0.93112	2667.58	0.24697
			--	--	2666.71	0.9458	2666.71	0.92527	2666.67	0.24518
			--	--	2665.79	0.94555	2665.79	0.92328	2665.76	0.24448
			--	--	2664.88	0.92774	2664.88	0.93453	2664.84	0.24956
			--	--	2663.97	0.94684	2663.97	0.92495	2663.93	0.2456
			--	--	2663.06	0.9404	2663.06	0.92175	2663.02	0.2458
			--	--	2662.14	0.95292	2662.14	0.92445	2662.1	0.2495
			--	--	2661.23	0.93771	2661.23	0.92511	2661.19	0.25223
			--	--	2660.32	0.94084	2660.32	0.9215	2660.28	0.24315
			--	--	2659.4	0.937	2659.4	0.91803	2659.36	0.24823
			--	--	2658.49	0.94383	2658.49	0.92371	2658.45	0.24957
			--	--	2657.57	0.94407	2657.57	0.93088	2657.54	0.24418
			--	--	2656.66	0.94292	2656.66	0.92334	2656.62	0.25136
			--	--	2655.75	0.93938	2655.75	0.91811	2655.71	0.24801
			--	--	2654.83	0.946	2654.83	0.91966	2654.79	0.24785
			--	--	2653.92	0.95351	2653.92	0.92181	2653.88	0.24498
			--	--	2653	0.93773	2653	0.91787	2652.96	0.24831
			--	--	2652.09	0.94972	2652.09	0.92341	2652.05	0.24701
			--	--	2651.17	0.94479	2651.17	0.92603	2651.13	0.24697
			--	--	2650.26	0.94374	2650.26	0.91851	2650.22	0.24554
			--	--	2649.34	0.95005	2649.34	0.92525	2649.3	0.24628
			--	--	2648.42	0.94771	2648.42	0.91976	2648.39	0.24414
			--	--	2647.51	0.94766	2647.51	0.92123	2647.47	0.24765
			--	--	2646.59	0.9482	2646.59	0.91446	2646.55	0.24436
			--	--	2645.68	0.94437	2645.68	0.92134	2645.64	0.24372
			--	--	2644.76	0.94839	2644.76	0.92991	2644.72	0.24416
			--	--	2643.84	0.94237	2643.84	0.91868	2643.81	0.24352
			--	--	2642.93	0.95175	2642.93	0.92353	2642.89	0.24877
			--	--	2642.01	0.9516	2642.01	0.91311	2641.97	0.24639
			--	--	2641.1	0.95622	2641.1	0.90972	2641.06	0.24995
			--	--	2640.18	0.94513	2640.18	0.91639	2640.14	0.24558
			--	--	2639.26	0.95134	2639.26	0.91982	2639.22	0.24363
			--	--	2638.34	0.95317	2638.34	0.91123	2638.31	0.24383
			--	--	2637.43	0.95162	2637.43	0.91702	2637.39	0.24396
			--	--	2636.51	0.95673	2636.51	0.91215	2636.47	0.24363
			--	--	2635.59	0.95111	2635.59	0.91153	2635.55	0.24467
			--	--	2634.67	0.94619	2634.67	0.91799	2634.64	0.24643
			--	--	2633.76	0.94882	2633.76	0.91622	2633.72	0.24471
			--	--	2632.84	0.94509	2632.84	0.91277	2632.8	0.24575
			--	--	2631.92	0.94851	2631.92	0.91438	2631.88	0.24283
			--	--	2631	0.9554	2631	0.91773	2630.96	0.24782
			--	--	2630.08	0.9488	2630.08	0.91752	2630.04	0.24688
			--	--	2629.16	0.95578	2629.16	0.91521	2629.13	0.24253
			--	--	2628.25	0.9473	2628.25	0.90785	2628.21	0.24159
			--	--	2627.33	0.94952	2627.33	0.92178	2627.29	0.24095
			--	--	2626.41	0.95343	2626.41	0.91099	2626.37	0.24571
			--	--	2625.49	0.95179	2625.49	0.91031	2625.45	0.24471
			--	--	2624.57	0.95283	2624.57	0.90989	2624.53	0.24269
			--	--	2623.65	0.95911	2623.65	0.90604	2623.61	0.24313
			--	--	2622.73	0.9543	2622.73	0.91794	2622.69	0.2404
			--	--	2621.81	0.96415	2621.81	0.9118	2621.77	0.24018
			--	--	2620.89	0.95409	2620.89	0.9064	2620.85	0.24122
			--	--	2619.97	0.94938	2619.97	0.91487	2619.93	0.24303
			--	--	2619.05	0.95249	2619.05	0.91593	2619.01	0.24329
			--	--	2618.13	0.95748	2618.13	0.91396	2618.09	0.2414
			--	--	2617.21	0.95386	2617.21	0.91287	2617.17	0.24064
			--	--	2616.29	0.96528	2616.29	0.91884	2616.25	0.23893
			--	--	2615.37	0.94811	2615.37	0.91157	2615.33	0.24284
			--	--	2614.44	0.94796	2614.44	0.91243	2614.41	0.2428
			--	--	2613.52	0.95285	2613.52	0.91282	2613.48	0.24174
			--	--	2612.6	0.94824	2612.6	0.90777	2612.56	0.2429
			--	--	2611.68	0.94779	2611.68	0.90352	2611.64	0.24148
			--	--	2610.76	0.94665	2610.76	0.91526	2610.72	0.24383
			--	--	2609.84	0.96428	2609.84	0.91397	2609.8	0.24141
			--	--	2608.92	0.94792	2608.92	0.90838	2608.88	0.24101
			--	--	2607.99	0.94856	2607.99	0.91663	2607.95	0.24198
			--	--	2607.07	0.95571	2607.07	0.91198	2607.03	0.23896
			--	--	2606.15	0.95655	2606.15	0.89969	2606.11	0.24149
			--	--	2605.23	0.95767	2605.23	0.91021	2605.19	0.24037
			--	--	2604.3	0.95248	2604.3	0.90986	2604.26	0.24248
			--	--	2603.38	0.95904	2603.38	0.91065	2603.34	0.24185
			--	--	2602.46	0.95385	2602.46	0.91674	2602.42	0.24181
			--	--	2601.53	0.94955	2601.53	0.90117	2601.49	0.24493
			--	--	2600.61	0.95156	2600.61	0.90866	2600.57	0.24054
			--	--	2599.69	0.95151	2599.69	0.90597	2599.65	0.23716
			--	--	2598.76	0.95964	2598.76	0.90146	2598.72	0.2398
			--	--	2597.84	0.96786	2597.84	0.89937	2597.8	0.24173
			--	--	2596.92	0.94937	2596.92	0.90733	2596.88	0.23764
			--	--	2595.99	0.95187	2595.99	0.90826	2595.95	0.23891
			--	--	2595.07	0.96088	2595.07	0.90248	2595.03	0.23858
			--	--	2594.14	0.95699	2594.14	0.91319	2594.1	0.23848
			--	--	2593.22	0.96609	2593.22	0.91143	2593.18	0.23969
			--	--	2592.29	0.95943	2592.29	0.91175	2592.25	0.23739
			--	--	2591.37	0.95947	2591.37	0.90511	2591.33	0.2408
			--	--	2590.44	0.95932	2590.44	0.90851	2590.41	0.23975
			--	--	2589.52	0.95414	2589.52	0.90655	2589.48	0.23929
			--	--	2588.59	0.95881	2588.59	0.90246	2588.55	0.23926
			--	--	2587.67	0.9616	2587.67	0.90974	2587.63	0.23904
			--	--	2586.74	0.96273	2586.74	0.90899	2586.7	0.23579
			--	--	2585.82	0.96729	2585.82	0.90235	2585.78	0.23652
			--	--	2584.89	0.95986	2584.89	0.90354	2584.85	0.23732
			--	--	2583.96	0.95095	2583.96	0.90199	2583.93	0.23698
			--	--	2583.04	0.96525	2583.04	0.90559	2583	0.23665
			--	--	2582.11	0.95988	2582.11	0.90992	2582.07	0.23898
			--	--	2581.19	0.96533	2581.19	0.91278	2581.15	0.23627
			--	--	2580.26	0.95731	2580.26	0.91036	2580.22	0.2392
			--	--	2579.33	0.97533	2579.33	0.9064	2579.29	0.24272
			--	--	2578.41	0.95699	2578.41	0.90398	2578.37	0.23746
			--	--	2577.48	0.95861	2577.48	0.89883	2577.44	0.23641
			--	--	2576.55	0.95845	2576.55	0.90809	2576.51	0.23762
			--	--	2575.62	0.95515	2575.62	0.90234	2575.58	0.23337
			--	--	2574.7	0.96325	2574.7	0.91241	2574.66	0.23618
			--	--	2573.77	0.96957	2573.77	0.89871	2573.73	0.2365
			--	--	2572.84	0.95655	2572.84	0.89509	2572.8	0.23658
			--	--	2571.91	0.96915	2571.91	0.88541	2571.87	0.23861
			--	--	2570.98	0.96713	2570.98	0.8936	2570.95	0.23709
			--	--	2570.06	0.96854	2570.06	0.91113	2570.02	0.23445
			--	--	2569.13	0.96044	2569.13	0.89871	2569.09	0.23565
			--	--	2568.2	0.95881	2568.2	0.90503	2568.16	0.2355
			--	--	2567.27	0.96209	2567.27	0.89635	2567.23	0.23836
			--	--	2566.34	0.96585	2566.34	0.90567	2566.3	0.23714
			--	--	2565.41	0.96266	2565.41	0.90179	2565.37	0.23467
			--	--	2564.48	0.95603	2564.48	0.90644	2564.44	0.23457
			--	--	2563.55	0.96264	2563.55	0.9013	2563.51	0.23163
			--	--	2562.62	0.96807	2562.62	0.89735	2562.59	0.23296
			--	--	2561.69	0.95988	2561.69	0.89861	2561.66	0.23529
			--	--	2560.76	0.96511	2560.76	0.89706	2560.73	0.23625
			--	--	2559.83	0.96319	2559.83	0.89632	2559.8	0.23799
			--	--	2558.9	0.9694	2558.9	0.8977	2558.87	0.23476
			--	--	2557.97	0.96885	2557.97	0.89383	2557.94	0.2349
			--	--	2557.04	0.96477	2557.04	0.89442	2557	0.23456
			--	--	2556.11	0.97029	2556.11	0.90325	2556.07	0.23151
			--	--	2555.18	0.96514	2555.18	0.89093	2555.14	0.22923
			--	--	2554.25	0.95813	2554.25	0.89099	2554.21	0.23114
			--	--	2553.32	0.96336	2553.32	0.90334	2553.28	0.23276
			--	--	2552.39	0.97181	2552.39	0.88631	2552.35	0.23219
			--	--	2551.46	0.97449	2551.46	0.88869	2551.42	0.23091
			--	--	2550.53	0.96817	2550.53	0.89991	2550.49	0.23435
			--	--	2549.6	0.97241	2549.6	0.88667	2549.56	0.23349
			--	--	2548.66	0.96893	2548.66	0.90128	2548.62	0.23209
			--	--	2547.73	0.96701	2547.73	0.89854	2547.69	0.23377
			--	--	2546.8	0.97399	2546.8	0.9053	2546.76	0.23326
			--	--	2545.87	0.97627	2545.87	0.89931	2545.83	0.23027
			--	--	2544.93	0.97904	2544.93	0.89365	2544.9	0.22958
			--	--	2544	0.97136	2544	0.89762	2543.96	0.23391
			--	--	2543.07	0.97833	2543.07	0.89987	2543.03	0.23369
			--	--	2542.14	0.98403	2542.14	0.89487	2542.1	0.23183
			--	--	2541.2	0.97333	2541.2	0.8942	2541.16	0.23232
			--	--	2540.27	0.96458	2540.27	0.90088	2540.23	0.23281
			--	--	2539.34	0.97291	2539.34	0.89271	2539.3	0.2336
			--	--	2538.4	0.95334	2538.4	0.89502	2538.36	0.23109
			--	--	2537.47	0.96948	2537.47	0.89222	2537.43	0.23636
			--	--	2536.54	0.97019	2536.54	0.89546	2536.5	0.22936
			--	--	2535.6	0.97618	2535.6	0.89173	2535.56	0.22998
			--	--	2534.67	0.96461	2534.67	0.89304	2534.63	0.2317
			--	--	2533.73	0.96914	2533.73	0.89005	2533.69	0.23043
			--	--	2532.8	0.97054	2532.8	0.88977	2532.76	0.2311
			--	--	2531.87	0.97983	2531.87	0.88188	2531.83	0.23147
			--	--	2530.93	0.97899	2530.93	0.89107	2530.89	0.23073
			--	--	2530	0.9574	2530	0.89927	2529.96	0.22687
			--	--	2529.06	0.95997	2529.06	0.8931	2529.02	0.22995
			--	--	2528.13	0.96507	2528.13	0.89328	2528.09	0.22915
			--	--	2527.19	0.97533	2527.19	0.88566	2527.15	0.23075
			--	--	2526.26	0.97274	2526.26	0.89425	2526.22	0.22872
			--	--	2525.32	0.96557	2525.32	0.88603	2525.28	0.22909
			--	--	2524.38	0.9661	2524.38	0.88853	2524.34	0.2257
			--	--	2523.45	0.96224	2523.45	0.89904	2523.41	0.22731
			--	--	2522.51	0.97035	2522.51	0.88646	2522.47	0.22798
			--	--	2521.58	0.96592	2521.58	0.88486	2521.54	0.22859
			--	--	2520.64	0.97218	2520.64	0.88802	2520.6	0.22902
			--	--	2519.7	0.97095	2519.7	0.89197	2519.66	0.22728
			--	--	2518.77	0.97468	2518.77	0.88866	2518.73	0.22807
			--	--	2517.83	0.95994	2517.83	0.88653	2517.79	0.22756
			--	--	2516.89	0.96668	2516.89	0.88447	2516.85	0.22629
			--	--	2515.96	0.97138	2515.96	0.88129	2515.92	0.22443
			--	--	2515.02	0.96345	2515.02	0.88973	2514.98	0.22158
			--	--	2514.08	0.97826	2514.08	0.89427	2514.04	0.22618
			--	--	2513.14	0.97606	2513.14	0.88666	2513.1	0.22749
			--	--	2512.21	0.97775	2512.21	0.88797	2512.17	0.22534
			--	--	2511.27	0.9738	2511.27	0.88961	2511.23	0.22484
			--	--	2510.33	0.97461	2510.33	0.88029	2510.29	0.22656
			--	--	2509.39	0.97067	2509.39	0.89163	2509.35	0.22869
			--	--	2508.45	0.96769	2508.45	0.8895	2508.41	0.22701
			--	--	2507.51	0.9653	2507.51	0.88105	2507.47	0.22715
			--	--	2506.58	0.97592	2506.58	0.8778	2506.54	0.22495
			--	--	2505.64	0.97255	2505.64	0.88017	2505.6	0.22638
			--	--	2504.7	0.96279	2504.7	0.88312	2504.66	0.22423
			--	--	2503.76	0.97253	2503.76	0.87606	2503.72	0.22437
			--	--	2502.82	0.96878	2502.82	0.87611	2502.78	0.22263
			--	--	2501.88	0.97803	2501.88	0.88394	2501.84	0.22107
			--	--	2500.94	0.9676	2500.94	0.87583	2500.9	0.2225
			--	--	2500	0.97839	2500	0.88247	2499.96	0.22323
			--	--	2499.06	0.98288	2499.06	0.87257	2499.02	0.2229
			--	--	2498.12	0.9708	2498.12	0.88481	2498.08	0.22555
			--	--	2497.18	0.96774	2497.18	0.87888	2497.14	0.22212
			--	--	2496.24	0.96438	2496.24	0.87327	2496.2	0.22121
			--	--	2495.3	0.97439	2495.3	0.87878	2495.26	0.22246
			--	--	2494.36	0.97627	2494.36	0.87976	2494.32	0.22348
			--	--	2493.42	0.9674	2493.42	0.87528	2493.38	0.22122
			--	--	2492.48	0.96792	2492.48	0.88316	2492.44	0.21884
			--	--	2491.54	0.97492	2491.54	0.8815	2491.5	0.22313
			--	--	2490.6	0.96973	2490.6	0.8736	2490.56	0.22245
			--	--	2489.65	0.96773	2489.65	0.87878	2489.61	0.22458
			--	--	2488.71	0.9699	2488.71	0.87239	2488.67	0.2208
			--	--	2487.77	0.96848	2487.77	0.88829	2487.73	0.22211
			--	--	2486.83	0.96726	2486.83	0.88328	2486.79	0.22102
			--	--	2485.89	0.96681	2485.89	0.86901	2485.85	0.21807
			--	--	2484.94	0.97758	2484.94	0.87931	2484.9	0.21943
			--	--	2484	0.96959	2484	0.87746	2483.96	0.21957
			--	--	2483.06	0.96711	2483.06	0.86641	2483.02	0.22088
			--	--	2482.12	0.97091	2482.12	0.87291	2482.08	0.22067
			--	--	2481.17	0.98167	2481.17	0.87874	2481.13	0.21795
			--	--	2480.23	0.96548	2480.23	0.87879	2480.19	0.21844
			--	--	2479.29	0.95808	2479.29	0.87287	2479.25	0.21933
			--	--	2478.34	0.96121	2478.34	0.87634	2478.3	0.21737
			--	--	2477.4	0.9624	2477.4	0.87587	2477.36	0.21996
			--	--	2476.46	0.97412	2476.46	0.86871	2476.42	0.21905
			--	--	2475.51	0.97386	2475.51	0.8784	2475.47	0.21977
			--	--	2474.57	0.96859	2474.57	0.86986	2474.53	0.21671
			--	--	2473.63	0.972	2473.63	0.86618	2473.59	0.21621
			--	--	2472.68	0.96866	2472.68	0.87168	2472.64	0.21751
			--	--	2471.74	0.97168	2471.74	0.87258	2471.7	0.21649
			--	--	2470.79	0.96545	2470.79	0.86602	2470.75	0.21703
			--	--	2469.85	0.97098	2469.85	0.86863	2469.81	0.21869
			--	--	2468.9	0.97188	2468.9	0.86816	2468.86	0.21492
			--	--	2467.96	0.96652	2467.96	0.87215	2467.92	0.21815
			--	--	2467.01	0.95961	2467.01	0.86643	2466.97	0.21509
			--	--	2466.07	0.96784	2466.07	0.87664	2466.03	0.21744
			--	--	2465.12	0.97741	2465.12	0.86635	2465.08	0.21804
			--	--	2464.18	0.96617	2464.18	0.86595	2464.14	0.21545
			--	--	2463.23	0.97228	2463.23	0.8677	2463.19	0.21774
			--	--	2462.29	0.96538	2462.29	0.86769	2462.25	0.21951
			--	--	2461.34	0.95887	2461.34	0.87279	2461.3	0.21924
			--	--	2460.39	0.9667	2460.39	0.86597	2460.35	0.22002
			--	--	2459.45	0.97174	2459.45	0.86459	2459.41	0.22248
			--	--	2458.5	0.97418	2458.5	0.86327	2458.46	0.21762
			--	--	2457.55	0.97921	2457.55	0.87581	2457.51	0.21979
			--	--	2456.61	0.96944	2456.61	0.86331	2456.57	0.21795
			--	--	2455.66	0.96879	2455.66	0.8667	2455.62	0.21786
			--	--	2454.71	0.96094	2454.71	0.8648	2454.67	0.21835
			--	--	2453.77	0.96973	2453.77	0.86139	2453.73	0.21587
			--	--	2452.82	0.97226	2452.82	0.86981	2452.78	0.217
			--	--	2451.87	0.96883	2451.87	0.85947	2451.83	0.21673
			--	--	2450.92	0.97079	2450.92	0.86331	2450.88	0.21484
			--	--	2449.98	0.97505	2449.98	0.87023	2449.94	0.21689
			--	--	2449.03	0.96894	2449.03	0.86917	2448.99	0.21396
			--	--	2448.08	0.9731	2448.08	0.86485	2448.04	0.21723
			--	--	2447.13	0.96795	2447.13	0.86223	2447.09	0.21551
			--	--	2446.18	0.97979	2446.18	0.86692	2446.14	0.21414
			--	--	2445.23	0.97637	2445.23	0.86084	2445.19	0.21567
			--	--	2444.28	0.97208	2444.28	0.85652	2444.24	0.21662
			--	--	2443.34	0.97595	2443.34	0.86356	2443.3	0.21601
			--	--	2442.39	0.9732	2442.39	0.86498	2442.35	0.21417
			--	--	2441.44	0.96364	2441.44	0.85812	2441.4	0.21536
			--	--	2440.49	0.98143	2440.49	0.86711	2440.45	0.21689
			--	--	2439.54	0.97196	2439.54	0.85941	2439.5	0.21436
			--	--	2438.59	0.96729	2438.59	0.8637	2438.55	0.21322
			--	--	2437.64	0.97241	2437.64	0.86812	2437.6	0.21585
			--	--	2436.69	0.96525	2436.69	0.86205	2436.65	0.21431
			--	--	2435.74	0.97679	2435.74	0.86256	2435.7	0.2126
			--	--	2434.79	0.97567	2434.79	0.85988	2434.75	0.21609
			--	--	2433.84	0.97024	2433.84	0.8643	2433.8	0.21513
			--	--	2432.89	0.97842	2432.89	0.85699	2432.85	0.21342
			--	--	2431.94	0.97988	2431.94	0.85757	2431.9	0.21524
			--	--	2430.99	0.98001	2430.99	0.86472	2430.94	0.21624
			--	--	2430.03	0.97296	2430.03	0.86438	2429.99	0.21065
			--	--	2429.08	0.97577	2429.08	0.85858	2429.04	0.21224
			--	--	2428.13	0.96623	2428.13	0.86065	2428.09	0.21382
			--	--	2427.18	0.97248	2427.18	0.8598	2427.14	0.21338
			--	--	2426.23	0.97232	2426.23	0.85796	2426.19	0.21329
			--	--	2425.28	0.98269	2425.28	0.85997	2425.24	0.21435
			--	--	2424.32	0.97286	2424.32	0.85788	2424.28	0.21143
			--	--	2423.37	0.97835	2423.37	0.86066	2423.33	0.21428
			--	--	2422.42	0.97666	2422.42	0.85194	2422.38	0.21107
			--	--	2421.47	0.97545	2421.47	0.85317	2421.43	0.21254
			--	--	2420.51	0.97271	2420.51	0.86271	2420.47	0.21487
			--	--	2419.56	0.98536	2419.56	0.85731	2419.52	0.21432
			--	--	2418.61	0.97277	2418.61	0.86431	2418.57	0.21371
			--	--	2417.66	0.9815	2417.66	0.86086	2417.61	0.21003
			--	--	2416.7	0.98822	2416.7	0.8639	2416.66	0.21162
			--	--	2415.75	0.98051	2415.75	0.86071	2415.71	0.20795
			--	--	2414.79	0.9771	2414.79	0.86245	2414.75	0.21305
			--	--	2413.84	0.97857	2413.84	0.86049	2413.8	0.21042
			--	--	2412.89	0.98528	2412.89	0.85938	2412.85	0.21448
			--	--	2411.93	0.98512	2411.93	0.86131	2411.89	0.21473
			--	--	2410.98	0.9821	2410.98	0.85884	2410.94	0.21781
			--	--	2410.02	0.98385	2410.02	0.85195	2409.98	0.21374
			--	--	2409.07	0.97901	2409.07	0.85979	2409.03	0.20915
			--	--	2408.11	0.97789	2408.11	0.85913	2408.07	0.21274
			--	--	2407.16	0.97487	2407.16	0.8492	2407.12	0.20718
			--	--	2406.2	0.98654	2406.2	0.85483	2406.16	0.21106
			--	--	2405.25	0.98437	2405.25	0.85825	2405.21	0.21253
			--	--	2404.29	0.97802	2404.29	0.85163	2404.25	0.21076
			--	--	2403.34	0.97776	2403.34	0.85616	2403.3	0.21205
			--	--	2402.38	0.97998	2402.38	0.86088	2402.34	0.21213
			--	--	2401.43	0.97992	2401.43	0.85257	2401.39	0.2144
			--	--	2400.47	0.98509	2400.47	0.8626	2400.43	0.20982
			--	--	2399.52	0.97931	2399.52	0.86059	2399.47	0.21013
			--	--	2398.56	0.97563	2398.56	0.86601	2398.52	0.21176
			--	--	2397.6	0.98966	2397.6	0.8583	2397.56	0.20811
			--	--	2396.65	0.98035	2396.65	0.85492	2396.61	0.20698
			--	--	2395.69	0.98543	2395.69	0.84883	2395.65	0.20844
			--	--	2394.73	0.9866	2394.73	0.86363	2394.69	0.20915
			--	--	2393.78	0.98444	2393.78	0.85948	2393.73	0.21452
			--	--	2392.82	0.97543	2392.82	0.84996	2392.78	0.21167
			--	--	2391.86	0.9825	2391.86	0.85435	2391.82	0.20836
			--	--	2390.9	0.99775	2390.9	0.85343	2390.86	0.21109
			--	--	2389.95	0.97762	2389.95	0.85562	2389.9	0.20847
			--	--	2388.99	0.98145	2388.99	0.85762	2388.95	0.20872
			--	--	2388.03	0.99422	2388.03	0.85838	2387.99	0.20587
			--	--	2387.07	0.98902	2387.07	0.84797	2387.03	0.20813
			--	--	2386.11	0.98088	2386.11	0.86217	2386.07	0.20787
			--	--	2385.15	0.98252	2385.15	0.85383	2385.11	0.21042
			--	--	2384.2	0.98683	2384.2	0.84329	2384.16	0.21142
			--	--	2383.24	0.98058	2383.24	0.86252	2383.2	0.20874
			--	--	2382.28	0.99467	2382.28	0.8525	2382.24	0.21141
			--	--	2381.32	0.97798	2381.32	0.84636	2381.28	0.2108
			--	--	2380.36	0.98922	2380.36	0.85106	2380.32	0.20967
			--	--	2379.4	0.98507	2379.4	0.84983	2379.36	0.21233
			--	--	2378.44	0.9812	2378.44	0.85749	2378.4	0.20886
			--	--	2377.48	0.98465	2377.48	0.85471	2377.44	0.20785
			--	--	2376.52	0.97471	2376.52	0.84438	2376.48	0.21068
			--	--	2375.56	0.96896	2375.56	0.85456	2375.52	0.20732
			--	--	2374.6	0.97326	2374.6	0.85867	2374.56	0.20901
			--	--	2373.64	0.97813	2373.64	0.85421	2373.6	0.20961
			--	--	2372.68	0.98679	2372.68	0.85014	2372.64	0.20734
			--	--	2371.72	0.98056	2371.72	0.85097	2371.68	0.20828
			--	--	2370.76	0.97802	2370.76	0.85031	2370.72	0.20693
			--	--	2369.8	0.98014	2369.8	0.84509	2369.76	0.20884
			--	--	2368.84	0.98396	2368.84	0.84804	2368.8	0.21109
			--	--	2367.87	0.97868	2367.87	0.85647	2367.83	0.20969
			--	--	2366.91	0.99264	2366.91	0.8522	2366.87	0.20616
			--	--	2365.95	0.9955	2365.95	0.84196	2365.91	0.20561
			--	--	2364.99	0.99013	2364.99	0.848	2364.95	0.20707
			--	--	2364.03	0.98334	2364.03	0.84136	2363.99	0.20772
			--	--	2363.07	0.98233	2363.07	0.84656	2363.03	0.20751
			--	--	2362.1	0.98132	2362.1	0.84507	2362.06	0.20822
			--	--	2361.14	0.97709	2361.14	0.84313	2361.1	0.20499
			--	--	2360.18	0.99226	2360.18	0.84428	2360.14	0.20678
[truncated: 1,980 more rows]

## Sheet: Fig.2d
Note	Solid-state MAS 19F NMR spectra of pTPPFA before and after thermal treatment
Long Name	Chemical shift	Normalized intensity	Chemical shift	Normalized intensity
Units	ppm	-	ppm	°C
Comments		pTPPFA		pTPPFA 400°C	pTPPFA 450°C	pTPPFA 500°C
	0.16207	0.0038	0.1321	0.03512	0.00942	-0.00252
	4.67404e-13	0.00604	-0.03002	0.03573	0.00925	-0.00405
	-0.16207	0.00693	-0.19215	0.03625	0.01207	0.00142
	-0.32415	0.00583	-0.35427	0.03537	0.01583	0.00137
	-0.48622	0.00688	-0.51639	0.03651	0.01335	-0.003
	-0.6483	0.00314	-0.67851	0.03497	0.00953	-0.008
	-0.81037	0.00573	-0.84064	0.03829	0.0143	-0.00365
	-0.97245	0.00862	-1.00276	0.04194	0.01464	-0.00313
	-1.13452	0.00653	-1.16488	0.04314	0.01439	-0.00784
	-1.2966	0.00551	-1.32701	0.04629	0.01508	-0.00426
	-1.45867	0.00893	-1.48913	0.04821	0.01606	0.00432
	-1.62075	0.00982	-1.65125	0.04207	0.01699	-0.000322181
	-1.78282	0.0083	-1.81337	0.04236	0.01861	-0.00133
	-1.94489	0.00631	-1.9755	0.04752	0.01837	-0.000224308
	-2.10697	0.00873	-2.13762	0.04574	0.017	-0.00841
	-2.26904	0.00765	-2.29974	0.04653	0.0166	-0.00927
	-2.43112	0.00484	-2.46187	0.04909	0.0191	-0.0098
	-2.59319	0.0019	-2.62399	0.04877	0.02078	-0.00574
	-2.75527	0.00353	-2.78611	0.04874	0.02229	-0.00355
	-2.91734	0.00705	-2.94823	0.04807	0.02131	-0.00734
	-3.07942	0.00906	-3.11036	0.05124	0.0265	-0.00211
	-3.24149	0.00884	-3.27248	0.04648	0.02329	-0.00574
	-3.40357	0.00775	-3.4346	0.04662	0.02357	-0.00495
	-3.56564	0.00647	-3.59673	0.0499	0.02536	1.51051e-05
	-3.72771	0.00955	-3.75885	0.04765	0.02223	-0.00462
	-3.88979	0.00867	-3.92097	0.0469	0.01935	-0.00261
	-4.05186	0.00587	-4.08309	0.04133	0.0165	-0.00405
	-4.21394	0.00502	-4.24522	0.04022	0.02078	-0.00367
	-4.37601	0.00443	-4.40734	0.04228	0.02209	-0.00217
	-4.53809	-7.03116e-05	-4.56946	0.04366	0.02061	0.00046187
	-4.70016	-0.0023	-4.73159	0.04272	0.02203	-0.000307144
	-4.86224	-0.00367	-4.89371	0.03859	0.02253	-8.8632e-05
	-5.02431	-0.00226	-5.05583	0.03327	0.01821	-0.00317
	-5.18639	-0.00496	-5.21795	0.03465	0.01419	-0.00565
	-5.34846	-0.00579	-5.38008	0.03384	0.01113	-0.01214
	-5.51053	-0.00588	-5.5422	0.03497	0.01404	-0.00911
	-5.67261	-0.00862	-5.70432	0.03009	0.01473	-0.00953
	-5.83468	-0.00963	-5.86645	0.02735	0.015	-0.01205
	-5.99676	-0.01032	-6.02857	0.02491	0.01458	-0.00902
	-6.15883	-0.01323	-6.19069	0.01768	0.00618	-0.01601
	-6.32091	-0.01558	-6.35281	0.01857	0.00524	-0.0168
	-6.48298	-0.0197	-6.51494	0.01736	0.00104	-0.01833
	-6.64506	-0.02038	-6.67706	0.01429	-0.00118	-0.02137
	-6.80713	-0.01817	-6.83918	0.01245	0.00186	-0.01438
	-6.96921	-0.01737	-7.00131	0.01469	0.00171	-0.01335
	-7.13128	-0.01838	-7.16343	0.01199	-0.000622754	-0.0146
	-7.29335	-0.02275	-7.32555	0.00714	-0.00611	-0.01646
	-7.45543	-0.02289	-7.48767	0.00763	-0.00756	-0.02681
	-7.6175	-0.02732	-7.6498	0.01036	-0.00578	-0.02487
	-7.77958	-0.02705	-7.81192	0.00994	-0.00238	-0.02359
	-7.94165	-0.02817	-7.97404	0.00477	-0.00248	-0.0219
	-8.10373	-0.02753	-8.13617	0.00536	-4.27417e-05	-0.02259
	-8.2658	-0.02834	-8.29829	0.00512	0.000519517	-0.01683
	-8.42788	-0.02735	-8.46041	0.00404	-0.00239	-0.01639
	-8.58995	-0.02586	-8.62253	0.00448	-0.00123	-0.01528
	-8.75203	-0.02624	-8.78466	0.00322	-0.00202	-0.02153
	-8.9141	-0.02871	-8.94678	0.00151	0.00196	-0.01963
	-9.07618	-0.03203	-9.1089	0.000478893	-0.0023	-0.01808
	-9.23825	-0.03124	-9.27103	0.00152	-0.00341	-0.01629
	-9.40032	-0.03329	-9.43315	8.37963e-05	-0.00539	-0.01906
	-9.5624	-0.03526	-9.59527	0.0025	-0.00365	-0.01109
	-9.72447	-0.0347	-9.75739	0.00284	-0.00113	-0.01061
	-9.88655	-0.03186	-9.91952	0.0016	-0.00208	-0.01405
	-10.0486	-0.03342	-10.0816	0.00519	0.000866714	-0.01107
	-10.2107	-0.03446	-10.2438	0.00486	-0.00101	-0.01293
	-10.3728	-0.0377	-10.4059	0.00429	-0.00346	-0.01038
	-10.5349	-0.03912	-10.568	0.00175	-0.00535	-0.01538
	-10.6969	-0.03937	-10.7301	-0.00436	-0.01105	-0.02539
	-10.859	-0.0404	-10.8923	-0.000796026	-0.00888	-0.01687
	-11.0211	-0.03726	-11.0544	-0.00204	-0.00746	-0.01267
	-11.1831	-0.03864	-11.2165	-0.00327	-0.00794	-0.01699
	-11.3452	-0.03888	-11.3786	-0.0055	-0.00935	-0.01991
	-11.5073	-0.03928	-11.5407	-0.00137	-0.00603	-0.0167
	-11.6694	-0.03784	-11.7029	0.000215196	-0.00551	-0.01613
	-11.8314	-0.03832	-11.865	-0.000449693	-0.00565	-0.02115
	-11.9935	-0.03713	-12.0271	-0.000736005	-0.00286	-0.01462
	-12.1556	-0.03783	-12.1892	-0.00158	-0.0024	-0.01259
	-12.3177	-0.03726	-12.3514	0.000151252	-0.004	-0.01034
	-12.4797	-0.03885	-12.5135	-0.00429	-0.00511	-0.01081
	-12.6418	-0.04026	-12.6756	-0.00251	-0.00304	-0.00791
	-12.8039	-0.04106	-12.8377	0.00526	-0.000771147	0.00135
	-12.966	-0.037	-12.9999	0.00293	-0.00202	-0.00891
	-13.128	-0.03797	-13.162	0.0062	-0.000655396	-0.00206
	-13.2901	-0.03952	-13.3241	0.00568	0.000894766	-0.00179
	-13.4522	-0.0425	-13.4862	0.00465	-0.00171	-0.00324
	-13.6143	-0.04166	-13.6483	0.00253	6.34422e-05	-0.00812
	-13.7763	-0.04177	-13.8105	0.00321	-0.00349	-0.01218
	-13.9384	-0.04145	-13.9726	0.0014	-0.00169	-0.01032
	-14.1005	-0.0367	-14.1347	0.00316	0.000899157	-0.00707
	-14.2626	-0.03649	-14.2968	0.0012	0.000427806	-0.00846
	-14.4246	-0.03539	-14.459	0.00201	-0.00372	-0.00979
	-14.5867	-0.03772	-14.6211	0.00088712	-0.00141	-0.00691
	-14.7488	-0.03801	-14.7832	-0.00102	-0.00372	-0.00869
	-14.9109	-0.03734	-14.9453	0.000971908	-0.00148	-0.00973
	-15.0729	-0.03499	-15.1075	0.00512	0.0018	-0.00474
	-15.235	-0.03556	-15.2696	0.0033	-0.00022809	-0.00772
	-15.3971	-0.03505	-15.4317	0.00534	0.000944657	-0.00558
	-15.5592	-0.03252	-15.5938	0.00729	0.00618	-0.00263
	-15.7212	-0.03326	-15.7559	0.0105	0.00881	-0.00298
	-15.8833	-0.0329	-15.9181	0.01237	0.00971	0.00215
	-16.0454	-0.03184	-16.0802	0.01225	0.00852	0.00607
	-16.2075	-0.02844	-16.2423	0.0116	0.00529	-0.00139
	-16.3695	-0.02431	-16.4044	0.00957	0.00599	-0.00776
	-16.5316	-0.02082	-16.5665	0.00804	0.00306	-0.00959
	-16.6937	-0.02044	-16.7287	0.00691	0.000649092	-0.00488
	-16.8558	-0.02355	-16.8908	0.00914	0.00185	0.000906833
	-17.0178	-0.02154	-17.0529	0.01078	0.00491	0.00683
	-17.1799	-0.01662	-17.215	0.01072	0.00769	0.00123
	-17.342	-0.01576	-17.3772	0.01407	0.00991	0.00547
	-17.504	-0.01378	-17.5393	0.01789	0.01061	0.01155
	-17.6661	-0.00969	-17.7014	0.02083	0.00959	0.0103
	-17.8282	-0.00937	-17.8635	0.02378	0.01127	0.01164
	-17.9903	-0.00964	-18.0257	0.0225	0.00991	0.00864
	-18.1523	-0.00766	-18.1878	0.01979	0.00673	0.00132
	-18.3144	-0.00568	-18.3499	0.02262	0.00851	0.0031
	-18.4765	-0.00374	-18.512	0.0259	0.01177	0.0111
	-18.6386	-0.00305	-18.6742	0.02369	0.00898	0.00583
	-18.8007	-0.0017	-18.8363	0.02815	0.01245	0.00938
	-18.9627	0.00157	-18.9984	0.03177	0.01587	0.00866
	-19.1248	0.00518	-19.1605	0.03042	0.01176	-0.000139019
	-19.2869	0.00794	-19.3226	0.0324	0.01014	-0.000981974
	-19.4489	0.00734	-19.4848	0.03298	0.00889	0.00498
	-19.611	0.00816	-19.6469	0.0382	0.01347	0.0145
	-19.7731	0.01198	-19.809	0.03992	0.017	0.01753
	-19.9352	0.01674	-19.9711	0.04377	0.01845	0.01764
	-20.0972	0.02271	-20.1333	0.03928	0.01837	0.01005
	-20.2593	0.0258	-20.2954	0.03992	0.01913	0.01318
	-20.4214	0.02907	-20.4575	0.04178	0.02105	0.01411
	-20.5835	0.02888	-20.6196	0.04286	0.025	0.02003
	-20.7455	0.02954	-20.7817	0.0452	0.02315	0.02498
	-20.9076	0.03153	-20.9439	0.04764	0.02349	0.02245
	-21.0697	0.03306	-21.106	0.05126	0.0271	0.02392
	-21.2318	0.03633	-21.2681	0.0535	0.02557	0.0219
	-21.3938	0.04046	-21.4302	0.05495	0.02714	0.02496
	-21.5559	0.04278	-21.5924	0.05736	0.03025	0.02832
	-21.718	0.04632	-21.7545	0.06455	0.03431	0.03677
	-21.8801	0.04885	-21.9166	0.06731	0.03562	0.03629
	-22.0421	0.0494	-22.0787	0.06811	0.03904	0.0388
	-22.2042	0.05061	-22.2408	0.07055	0.04251	0.04154
	-22.3663	0.0551	-22.403	0.07271	0.04211	0.04096
	-22.5284	0.05926	-22.5651	0.07474	0.03988	0.03785
	-22.6904	0.0608	-22.7272	0.07316	0.04139	0.04407
	-22.8525	0.06351	-22.8893	0.08103	0.04808	0.05199
	-23.0146	0.06609	-23.0515	0.0856	0.0502	0.04961
	-23.1767	0.06863	-23.2136	0.09059	0.05226	0.05482
	-23.3387	0.07056	-23.3757	0.09328	0.05716	0.05623
	-23.5008	0.07602	-23.5378	0.09435	0.06071	0.05629
	-23.6629	0.07836	-23.7	0.09839	0.06311	0.06178
	-23.825	0.08385	-23.8621	0.10337	0.06524	0.05932
	-23.987	0.08856	-24.0242	0.11014	0.06861	0.06479
	-24.1491	0.09045	-24.1863	0.118	0.07004	0.07372
	-24.3112	0.09141	-24.3484	0.12152	0.07337	0.07205
	-24.4733	0.09193	-24.5106	0.12321	0.07611	0.07555
	-24.6353	0.09233	-24.6727	0.12676	0.07836	0.07554
	-24.7974	0.09305	-24.8348	0.13069	0.08368	0.0746
	-24.9595	0.09498	-24.9969	0.13317	0.08542	0.08114
	-25.1216	0.0954	-25.1591	0.13717	0.08888	0.08776
	-25.2836	0.09875	-25.3212	0.13949	0.09476	0.09066
	-25.4457	0.10321	-25.4833	0.14239	0.09627	0.09088
	-25.6078	0.10705	-25.6454	0.15115	0.10265	0.0974
	-25.7699	0.11092	-25.8076	0.15598	0.1043	0.09844
	-25.9319	0.11128	-25.9697	0.15704	0.10599	0.09793
	-26.094	0.1104	-26.1318	0.16181	0.1082	0.09946
	-26.2561	0.11004	-26.2939	0.16477	0.10981	0.10648
	-26.4182	0.11314	-26.4561	0.16645	0.10889	0.10056
	-26.5802	0.11457	-26.6182	0.16383	0.10619	0.09258
	-26.7423	0.11698	-26.7803	0.16726	0.10954	0.10233
	-26.9044	0.12099	-26.9424	0.16911	0.11124	0.11164
	-27.0664	0.12355	-27.1045	0.1665	0.10882	0.11049
	-27.2285	0.12129	-27.2667	0.16557	0.1032	0.09806
	-27.3906	0.12121	-27.4288	0.1607	0.10235	0.09704
	-27.5527	0.12389	-27.5909	0.15677	0.10273	0.08963
	-27.7147	0.12609	-27.753	0.16114	0.10461	0.10045
	-27.8768	0.12419	-27.9152	0.16094	0.10176	0.09674
	-28.0389	0.12895	-28.0773	0.15732	0.10013	0.09124
	-28.201	0.13109	-28.2394	0.15678	0.09496	0.08885
	-28.3631	0.13255	-28.4015	0.15396	0.09428	0.09251
	-28.5251	0.13333	-28.5636	0.1543	0.09402	0.08938
	-28.6872	0.13275	-28.7258	0.15762	0.09537	0.08756
	-28.8493	0.13492	-28.8879	0.16186	0.09597	0.08928
	-29.0114	0.136	-29.05	0.16008	0.0928	0.08986
	-29.1734	0.13539	-29.2121	0.15969	0.09274	0.08654
	-29.3355	0.13693	-29.3743	0.16206	0.09256	0.08774
	-29.4976	0.1359	-29.5364	0.1614	0.09149	0.0878
	-29.6596	0.13582	-29.6985	0.16188	0.09183	0.09048
	-29.8217	0.13363	-29.8606	0.16232	0.09141	0.08979
	-29.9838	0.13403	-30.0227	0.16013	0.08469	0.086
	-30.1459	0.13438	-30.1849	0.1586	0.0816	0.08395
	-30.3079	0.13677	-30.347	0.15681	0.0833	0.08997
	-30.47	0.13623	-30.5091	0.15911	0.0891	0.09126
	-30.6321	0.13313	-30.6712	0.16028	0.08895	0.09154
	-30.7942	0.13139	-30.8334	0.16118	0.09056	0.08715
	-30.9562	0.12957	-30.9955	0.16128	0.09042	0.08975
	-31.1183	0.12999	-31.1576	0.16102	0.09123	0.09187
	-31.2804	0.1321	-31.3197	0.15817	0.0915	0.08865
	-31.4425	0.12908	-31.4819	0.15845	0.09051	0.08842
	-31.6045	0.13093	-31.644	0.16002	0.09246	0.08926
	-31.7666	0.13097	-31.8061	0.16173	0.08982	0.08618
	-31.9287	0.13053	-31.9682	0.16232	0.09215	0.08828
	-32.0908	0.12981	-32.1303	0.1614	0.09242	0.0804
	-32.2528	0.12926	-32.2925	0.15992	0.09498	0.07628
	-32.4149	0.12864	-32.4546	0.16183	0.09765	0.08156
	-32.577	0.12599	-32.6167	0.16306	0.09452	0.08039
	-32.7391	0.12464	-32.7788	0.16202	0.09309	0.07324
	-32.9011	0.12602	-32.941	0.16332	0.09406	0.07588
	-33.0632	0.12254	-33.1031	0.1675	0.09764	0.08029
	-33.2253	0.12326	-33.2652	0.17161	0.09718	0.08237
	-33.3874	0.12429	-33.4273	0.17085	0.09783	0.08047
	-33.5494	0.1195	-33.5894	0.17265	0.10371	0.08486
	-33.7115	0.11911	-33.7516	0.17906	0.11127	0.09185
	-33.8736	0.11738	-33.9137	0.18097	0.11455	0.09437
	-34.0357	0.11672	-34.0758	0.18299	0.11232	0.09388
	-34.1977	0.11403	-34.2379	0.18317	0.11626	0.09005
	-34.3598	0.11425	-34.4001	0.18435	0.11619	0.08561
	-34.5219	0.11215	-34.5622	0.18002	0.11618	0.08346
	-34.684	0.10946	-34.7243	0.18144	0.11782	0.08533
	-34.846	0.10985	-34.8864	0.18167	0.11877	0.08755
	-35.0081	0.11123	-35.0486	0.17905	0.1185	0.0854
	-35.1702	0.10849	-35.2107	0.17904	0.1227	0.09012
	-35.3323	0.10714	-35.3728	0.17866	0.12334	0.09107
	-35.4943	0.10403	-35.5349	0.17299	0.11622	0.08882
	-35.6564	0.10032	-35.697	0.16861	0.11319	0.08173
	-35.8185	0.09662	-35.8592	0.1682	0.11309	0.08634
	-35.9806	0.09487	-36.0213	0.16314	0.11297	0.08661
	-36.1426	0.09414	-36.1834	0.15906	0.11006	0.08419
	-36.3047	0.09374	-36.3455	0.1513	0.10463	0.07757
	-36.4668	0.09033	-36.5077	0.14239	0.10408	0.07766
	-36.6288	0.08547	-36.6698	0.13745	0.10428	0.07398
	-36.7909	0.08314	-36.8319	0.13463	0.10048	0.07808
	-36.953	0.07874	-36.994	0.13118	0.09923	0.07949
	-37.1151	0.07256	-37.1561	0.12376	0.09663	0.07478
	-37.2771	0.06848	-37.3183	0.12336	0.09647	0.0787
	-37.4392	0.06653	-37.4804	0.12255	0.09372	0.07736
	-37.6013	0.0636	-37.6425	0.10967	0.0907	0.07614
	-37.7634	0.06233	-37.8047	0.10523	0.08397	0.07734
	-37.9254	0.05859	-37.9668	0.10297	0.08198	0.07697
	-38.0875	0.05504	-38.1289	0.10124	0.08143	0.07297
	-38.2496	0.05173	-38.291	0.10322	0.08283	0.07969
	-38.4117	0.04878	-38.4531	0.09793	0.07819	0.07992
	-38.5737	0.04602	-38.6153	0.09386	0.07709	0.07504
	-38.7358	0.04486	-38.7774	0.08582	0.0716	0.06929
	-38.8979	0.03976	-38.9395	0.08548	0.0736	0.06961
	-39.06	0.03813	-39.1016	0.07931	0.0688	0.06635
	-39.222	0.03684	-39.2638	0.07764	0.07008	0.06815
	-39.3841	0.03307	-39.4259	0.07628	0.06721	0.07023
	-39.5462	0.02911	-39.588	0.077	0.06483	0.07373
	-39.7083	0.02843	-39.7501	0.0748	0.06698	0.0735
	-39.8703	0.02723	-39.9122	0.07467	0.07084	0.07215
	-40.0324	0.02375	-40.0744	0.07047	0.06559	0.06574
	-40.1945	0.02315	-40.2365	0.06619	0.06603	0.06504
	-40.3566	0.02241	-40.3986	0.06594	0.06741	0.06922
	-40.5186	0.01786	-40.5607	0.06389	0.06394	0.06971
	-40.6807	0.01804	-40.7229	0.06249	0.0676	0.06798
	-40.8428	0.01848	-40.885	0.06567	0.06877	0.07163
	-41.0049	0.01533	-41.0471	0.06461	0.06648	0.07265
	-41.1669	0.01208	-41.2092	0.06263	0.06706	0.0712
	-41.329	0.01158	-41.3713	0.06371	0.0691	0.07163
	-41.4911	0.01178	-41.5335	0.0659	0.06882	0.0734
	-41.6532	0.00958	-41.6956	0.06342	0.06716	0.06934
	-41.8152	0.00664	-41.8577	0.06584	0.06924	0.07643
	-41.9773	0.00833	-42.0198	0.064	0.06624	0.08535
	-42.1394	0.00727	-42.182	0.06546	0.06946	0.08427
	-42.3015	0.00586	-42.3441	0.061	0.06752	0.0805
	-42.4635	0.00257	-42.5062	0.05895	0.06545	0.07759
	-42.6256	0.00123	-42.6683	0.06097	0.07035	0.07933
	-42.7877	0.0026	-42.8304	0.06092	0.07028	0.0751
	-42.9498	0.0048	-42.9926	0.05791	0.06893	0.07709
	-43.1118	0.00186	-43.1547	0.0601	0.06952	0.08678
	-43.2739	-0.0012	-43.3168	0.06277	0.07082	0.09015
	-43.436	-0.00232	-43.4789	0.06281	0.07104	0.08893
	-43.5981	-0.00315	-43.6411	0.06268	0.07498	0.09347
	-43.7601	-0.0023	-43.8032	0.0646	0.07461	0.09367
	-43.9222	-0.00363	-43.9653	0.06263	0.07405	0.09547
	-44.0843	-0.00336	-44.1274	0.06449	0.07694	0.10299
	-44.2463	-0.00209	-44.2896	0.06449	0.07841	0.09862
	-44.4084	-0.00343	-44.4517	0.0594	0.07695	0.09262
	-44.5705	-0.00416	-44.6138	0.06368	0.08088	0.09849
	-44.7326	-0.00161	-44.7759	0.06806	0.0819	0.1086
	-44.8946	0.000829028	-44.938	0.06477	0.08156	0.10159
	-45.0567	0.0014	-45.1002	0.06119	0.0808	0.09355
	-45.2188	0.00168	-45.2623	0.06131	0.07903	0.09542
	-45.3809	-0.000420639	-45.4244	0.06501	0.0853	0.10849
	-45.5429	0.00378	-45.5865	0.06381	0.08304	0.10723
	-45.705	0.00465	-45.7487	0.06633	0.08531	0.11301
	-45.8671	0.00198	-45.9108	0.0676	0.08984	0.11256
	-46.0292	0.00148	-46.0729	0.06955	0.09336	0.11281
	-46.1912	0.00289	-46.235	0.06912	0.09657	0.11314
	-46.3533	1.82455e-05	-46.3972	0.07384	0.09908	0.12375
	-46.5154	0.00133	-46.5593	0.07566	0.09988	0.12458
	-46.6775	0.00195	-46.7214	0.07193	0.09563	0.12077
	-46.8396	0.00529	-46.8835	0.07212	0.09707	0.12463
	-47.0016	0.0084	-47.0457	0.07494	0.10018	0.13317
	-47.1637	0.01083	-47.2078	0.07654	0.10274	0.13415
	-47.3258	0.00968	-47.3699	0.07582	0.10392	0.13233
	-47.4878	0.01179	-47.532	0.07894	0.10323	0.13474
	-47.6499	0.01149	-47.6941	0.08265	0.10767	0.1438
	-47.812	0.01188	-47.8563	0.08402	0.11045	0.13927
	-47.9741	0.01348	-48.0184	0.08969	0.11442	0.14579
	-48.1361	0.01511	-48.1805	0.08739	0.1134	0.14512
	-48.2982	0.01642	-48.3426	0.08876	0.11574	0.14562
	-48.4603	0.02049	-48.5048	0.09103	0.11725	0.14878
	-48.6224	0.02063	-48.6669	0.09277	0.12045	0.15502
	-48.7844	0.02336	-48.829	0.10034	0.12598	0.16512
	-48.9465	0.0283	-48.9911	0.09826	0.12875	0.16533
	-49.1086	0.03097	-49.1532	0.10064	0.13527	0.17507
	-49.2707	0.03005	-49.3154	0.10384	0.13738	0.17207
	-49.4327	0.03262	-49.4775	0.10748	0.14011	0.17568
	-49.5948	0.03958	-49.6396	0.1097	0.14119	0.18245
	-49.7569	0.04177	-49.8017	0.11033	0.14325	0.18521
	-49.919	0.04682	-49.9639	0.1112	0.14482	0.19307
	-50.081	0.05066	-50.126	0.11388	0.14737	0.195
	-50.2431	0.05345	-50.2881	0.11765	0.15374	0.20034
	-50.4052	0.05852	-50.4502	0.12318	0.16022	0.20753
	-50.5673	0.06347	-50.6123	0.12825	0.16663	0.21113
	-50.7293	0.06299	-50.7745	0.13303	0.17255	0.21656
	-50.8914	0.07049	-50.9366	0.13809	0.17374	0.22335
	-51.0535	0.07051	-51.0987	0.14141	0.17931	0.23507
	-51.2156	0.07658	-51.2608	0.14619	0.18537	0.23985
	-51.3776	0.08073	-51.423	0.15467	0.19519	0.24722
	-51.5397	0.083	-51.5851	0.15751	0.19733	0.25566
	-51.7018	0.08755	-51.7472	0.1625	0.20436	0.26879
	-51.8639	0.092	-51.9093	0.17029	0.21524	0.27416
	-52.0259	0.09837	-52.0715	0.17741	0.22387	0.27832
	-52.188	0.10172	-52.2336	0.18057	0.23064	0.2881
	-52.3501	0.10492	-52.3957	0.18842	0.24243	0.30554
	-52.5122	0.10665	-52.5578	0.19638	0.25074	0.31584
	-52.6742	0.10945	-52.7199	0.2049	0.26044	0.32497
	-52.8363	0.11434	-52.8821	0.21405	0.27457	0.33737
	-52.9984	0.11999	-53.0442	0.22368	0.2857	0.35292
	-53.1604	0.12542	-53.2063	0.23193	0.29702	0.36661
	-53.3225	0.12954	-53.3684	0.24351	0.313	0.38233
	-53.4846	0.13731	-53.5306	0.25572	0.33197	0.40195
	-53.6467	0.14087	-53.6927	0.2658	0.3451	0.41304
	-53.8088	0.14528	-53.8548	0.2814	0.36239	0.4359
	-53.9708	0.15176	-54.0169	0.29552	0.37844	0.44964
	-54.1329	0.15492	-54.179	0.30694	0.39254	0.46396
	-54.295	0.1631	-54.3412	0.31896	0.40897	0.47672
	-54.4571	0.16658	-54.5033	0.33747	0.42834	0.49632
	-54.6191	0.1705	-54.6654	0.3587	0.44861	0.52211
	-54.7812	0.17639	-54.8275	0.3807	0.47247	0.53934
	-54.9433	0.18173	-54.9897	0.40471	0.49413	0.56225
	-55.1054	0.18776	-55.1518	0.431	0.51898	0.58866
	-55.2674	0.19194	-55.3139	0.46668	0.54852	0.61572
	-55.4295	0.19626	-55.476	0.49187	0.5731	0.63486
	-55.5916	0.20418	-55.6382	0.51932	0.59476	0.65574
	-55.7537	0.21287	-55.8003	0.55767	0.62072	0.67998
	-55.9157	0.2215	-55.9624	0.59589	0.65391	0.70376
	-56.0778	0.22558	-56.1245	0.63325	0.68654	0.73075
	-56.2399	0.23066	-56.2867	0.66722	0.71282	0.74797
	-56.4019	0.23478	-56.4488	0.70794	0.74705	0.78112
	-56.564	0.24262	-56.6109	0.74952	0.77867	0.8109
	-56.7261	0.25099	-56.773	0.78471	0.80672	0.82559
	-56.8882	0.2609	-56.9351	0.82041	0.83444	0.8483
	-57.0502	0.26525	-57.0973	0.85689	0.86326	0.87324
	-57.2123	0.27161	-57.2594	0.88892	0.8894	0.89061
	-57.3744	0.27644	-57.4215	0.91882	0.91645	0.91363
	-57.5365	0.28221	-57.5836	0.94214	0.93812	0.92907
	-57.6985	0.28941	-57.7458	0.96434	0.95604	0.94042
	-57.8606	0.29469	-57.9079	0.98397	0.97433	0.95598
	-58.0227	0.30241	-58.07	0.99015	0.98295	0.96905
	-58.1848	0.30763	-58.2321	0.99439	0.99143	0.9802
	-58.3468	0.31048	-58.3942	0.99638	0.99846	0.98975
	-58.5089	0.31685	-58.5564	0.99236	1	0.99404
	-58.671	0.32255	-58.7185	0.98143	0.99426	1
	-58.8331	0.32763	-58.8806	0.96657	0.98276	0.99387
	-58.9951	0.3309	-59.0427	0.94591	0.96682	0.98651
	-59.1572	0.33563	-59.2049	0.93072	0.95245	0.97588
	-59.3193	0.34182	-59.367	0.91639	0.93359	0.96733
	-59.4814	0.3472	-59.5291	0.90313	0.91466	0.95599
	-59.6434	0.35245	-59.6912	0.88944	0.8947	0.94431
	-59.8055	0.35535	-59.8533	0.87167	0.86966	0.92544
	-59.9676	0.3582	-60.0155	0.8628	0.84675	0.91425
	-60.1297	0.36069	-60.1776	0.85243	0.82628	0.89299
	-60.2917	0.36458	-60.3397	0.84165	0.80584	0.87029
	-60.4538	0.36598	-60.5018	0.83229	0.78329	0.8522
	-60.6159	0.3703	-60.664	0.8218	0.76452	0.82761
	-60.778	0.37288	-60.8261	0.81377	0.74754	0.81079
	-60.94	0.37676	-60.9882	0.80441	0.73325	0.79278
	-61.1021	0.37667	-61.1503	0.80079	0.72081	0.77678
	-61.2642	0.38185	-61.3125	0.79861	0.70954	0.76335
	-61.4263	0.38363	-61.4746	0.7949	0.69657	0.75031
	-61.5883	0.38579	-61.6367	0.78901	0.69015	0.7374
	-61.7504	0.38791	-61.7988	0.78593	0.68493	0.73512
	-61.9125	0.38816	-61.9609	0.78254	0.67663	0.72678
	-62.0746	0.38937	-62.1231	0.7794	0.66995	0.71657
	-62.2366	0.39341	-62.2852	0.77341	0.66725	0.70827
	-62.3987	0.39678	-62.4473	0.76926	0.66254	0.7069
	-62.5608	0.39642	-62.6094	0.76784	0.65844	0.70774
	-62.7229	0.39605	-62.7716	0.7664	0.65571	0.70167
	-62.8849	0.3975	-62.9337	0.7666	0.65326	0.69174
	-63.047	0.39769	-63.0958	0.7676	0.65129	0.68822
	-63.2091	0.39849	-63.2579	0.76656	0.64704	0.68976
	-63.3712	0.40363	-63.4201	0.76442	0.64355	0.68524
	-63.5332	0.40145	-63.5822	0.76761	0.64474	0.68274
	-63.6953	0.40144	-63.7443	0.77361	0.64509	0.68094
	-63.8574	0.40312	-63.9064	0.77962	0.64376	0.67417
	-64.0195	0.40322	-64.0686	0.78566	0.64676	0.66629
	-64.1815	0.40405	-64.2307	0.79452	0.65307	0.65842
	-64.3436	0.40616	-64.3928	0.80798	0.6587	0.6579
	-64.5057	0.40879	-64.5549	0.82121	0.66118	0.65655
	-64.6677	0.41295	-64.717	0.83417	0.66666	0.65044
	-64.8298	0.41344	-64.8792	0.85136	0.67645	0.64844
	-64.9919	0.41109	-65.0413	0.86812	0.68832	0.64581
	-65.154	0.40963	-65.2034	0.88355	0.6948	0.64796
	-65.3161	0.41085	-65.3655	0.90136	0.70387	0.64542
	-65.4781	0.40935	-65.5276	0.92287	0.71522	0.63978
	-65.6402	0.40737	-65.6898	0.93846	0.72239	0.63106
	-65.8023	0.40825	-65.8519	0.95619	0.73396	0.62754
	-65.9643	0.40731	-66.014	0.97527	0.74349	0.62928
	-66.1264	0.40239	-66.1761	0.98272	0.74786	0.61726
	-66.2885	0.39978	-66.3383	0.99429	0.75536	0.61337
	-66.4506	0.39828	-66.5004	1	0.76353	0.60503
	-66.6126	0.39593	-66.6625	0.9987	0.7659	0.5963
	-66.7747	0.38976	-66.8246	0.99653	0.7701	0.58866
	-66.9368	0.38625	-66.9868	0.98726	0.77315	0.5864
	-67.0989	0.37974	-67.1489	0.97545	0.77369	0.57637
	-67.2609	0.37298	-67.311	0.95436	0.76418	0.56417
	-67.423	0.36377	-67.4731	0.93465	0.75937	0.55731
	-67.5851	0.35597	-67.6352	0.91349	0.75257	0.54778
	-67.7472	0.35123	-67.7974	0.88501	0.74172	0.53773
	-67.9092	0.34387	-67.9595	0.85032	0.72577	0.51878
	-68.0713	0.33469	-68.1216	0.81341	0.70692	0.50324
	-68.2334	0.32597	-68.2837	0.77211	0.68601	0.491
	-68.3955	0.32131	-68.4459	0.73387	0.66104	0.48085
	-68.5575	0.31255	-68.608	0.69713	0.63941	0.46656
	-68.7196	0.30529	-68.7701	0.66123	0.61368	0.45235
	-68.8817	0.29768	-68.9322	0.62235	0.58541	0.4356
	-69.0438	0.28574	-69.0944	0.5856	0.55931	0.41844
	-69.2058	0.27635	-69.2565	0.55075	0.52919	0.40653
	-69.3679	0.26993	-69.4186	0.52061	0.50325	0.39887
	-69.53	0.26174	-69.5807	0.49173	0.47928	0.38232
	-69.6921	0.25343	-69.7428	0.46735	0.45628	0.37567
	-69.8541	0.24746	-69.905	0.4425	0.43322	0.3629
	-70.0162	0.24012	-70.0671	0.42024	0.41201	0.35199
	-70.1783	0.23623	-70.2292	0.39671	0.38684	0.33619
	-70.3404	0.22766	-70.3913	0.37594	0.36598	0.32133
	-70.5024	0.21872	-70.5535	0.35505	0.3497	0.30711
	-70.6645	0.21336	-70.7156	0.33826	0.33473	0.30076
	-70.8266	0.20722	-70.8777	0.32636	0.32316	0.30212
	-70.9887	0.20133	-71.0398	0.31477	0.30574	0.28813
	-71.1507	0.1931	-71.2019	0.30538	0.29369	0.28221
	-71.3128	0.18411	-71.3641	0.29244	0.28243	0.26855
	-71.4749	0.1778	-71.5262	0.27958	0.27256	0.2675
	-71.6369	0.17532	-71.6883	0.27048	0.26349	0.26922
	-71.799	0.16749	-71.8504	0.25947	0.25394	0.2606
	-71.9611	0.15766	-72.0126	0.25763	0.25155	0.25611
	-72.1232	0.15447	-72.1747	0.25029	0.24945	0.25407
	-72.2853	0.1534	-72.3368	0.23839	0.23894	0.25219
	-72.4473	0.14701	-72.4989	0.23347	0.23455	0.25289
	-72.6094	0.14133	-72.6611	0.23201	0.23065	0.2522
	-72.7715	0.13803	-72.8232	0.22276	0.22604	0.24965
	-72.9335	0.13136	-72.9853	0.21715	0.22348	0.24377
	-73.0956	0.12629	-73.1474	0.21424	0.21735	0.25029
	-73.2577	0.12665	-73.3096	0.20915	0.21227	0.2448
	-73.4198	0.12512	-73.4717	0.20792	0.2093	0.24233
	-73.5819	0.12047	-73.6338	0.19934	0.20727	0.24434
	-73.7439	0.11587	-73.7959	0.20092	0.21022	0.25106
	-73.906	0.11296	-73.958	0.19811	0.20444	0.25163
	-74.0681	0.10881	-74.1202	0.19522	0.20023	0.25243
	-74.2301	0.10511	-74.2823	0.19194	0.19423	0.2557
	-74.3922	0.10533	-74.4444	0.18783	0.19388	0.25811
	-74.5543	0.10368	-74.6065	0.18594	0.19179	0.25512
	-74.7164	0.10108	-74.7686	0.18572	0.18666	0.247
	-74.8784	0.10051	-74.9308	0.17886	0.18395	0.24306
	-75.0405	0.09954	-75.0929	0.18202	0.19221	0.25683
	-75.2026	0.09791	-75.255	0.18131	0.18985	0.26105
	-75.3647	0.09527	-75.4171	0.17688	0.19035	0.25443
	-75.5267	0.0919	-75.5793	0.17417	0.18939	0.25449
	-75.6888	0.09088	-75.7414	0.17227	0.19208	0.25911
	-75.8509	0.09044	-75.9035	0.17346	0.19232	0.26582
	-76.013	0.0884	-76.0656	0.17057	0.19306	0.2612
	-76.175	0.08689	-76.2278	0.16973	0.19066	0.26352
	-76.3371	0.08603	-76.3899	0.16925	0.19086	0.26982
	-76.4992	0.08554	-76.552	0.16865	0.19299	0.26646
	-76.6613	0.08177	-76.7141	0.17367	0.19647	0.27019
	-76.8233	0.08073	-76.8762	0.17332	0.19673	0.27902
	-76.9854	0.07997	-77.0384	0.17118	0.19496	0.27588
	-77.1475	0.07825	-77.2005	0.16864	0.19488	0.27621
	-77.3096	0.07617	-77.3626	0.16725	0.19763	0.27703
	-77.4716	0.07794	-77.5247	0.1685	0.20032	0.28174
	-77.6337	0.07565	-77.6869	0.16887	0.20099	0.28712
	-77.7958	0.07461	-77.849	0.16544	0.20083	0.28521
	-77.9579	0.07934	-78.0111	0.15969	0.20031	0.28406
	-78.1199	0.07782	-78.1732	0.15635	0.20413	0.28431
	-78.282	0.07741	-78.3354	0.15847	0.2022	0.28821
	-78.4441	0.07875	-78.4975	0.15621	0.19886	0.28738
	-78.6062	0.07757	-78.6596	0.15596	0.20406	0.28953
	-78.7682	0.07762	-78.8217	0.15591	0.20254	0.28624
	-78.9303	0.07651	-78.9839	0.15662	0.20674	0.28821
	-79.0924	0.07599	-79.146	0.15495	0.20845	0.29469
	-79.2545	0.07869	-79.3081	0.15436	0.20719	0.29112
	-79.4165	0.07596	-79.4702	0.15702	0.21061	0.29635
	-79.5786	0.07462	-79.6323	0.15907	0.21381	0.3073
	-79.7407	0.07618	-79.7945	0.15703	0.21432	0.30875
	-79.9028	0.08124	-79.9566	0.15508	0.21133	0.3124
	-80.0648	0.08323	-80.1187	0.15091	0.21029	0.31205
	-80.2269	0.0846	-80.2808	0.15261	0.20958	0.31856
	-80.389	0.08354	-80.4429	0.15214	0.20859	0.31852
	-80.5511	0.08399	-80.6051	0.14641	0.20846	0.3177
	-80.7131	0.08912	-80.7672	0.14719	0.20322	0.31229
	-80.8752	0.08952	-80.9293	0.14677	0.20103	0.30883
	-81.0373	0.08896	-81.0914	0.15044	0.20148	0.31479
	-81.1993	0.08957	-81.2536	0.15202	0.19938	0.31725
	-81.3614	0.08994	-81.4157	0.15031	0.19819	0.31096
	-81.5235	0.0938	-81.5778	0.14622	0.1937	0.30686
	-81.6856	0.09516	-81.7399	0.14735	0.19555	0.31196
	-81.8477	0.0966	-81.9021	0.14846	0.19399	0.30643
	-82.0097	0.1004	-82.0642	0.14595	0.19642	0.30462
	-82.1718	0.10391	-82.2263	0.14797	0.20165	0.31274
	-82.3339	0.10355	-82.3884	0.1515	0.20232	0.31414
	-82.4959	0.10539	-82.5506	0.15581	0.20308	0.31177
	-82.658	0.10886	-82.7127	0.15604	0.20431	0.31361
	-82.8201	0.11309	-82.8748	0.15721	0.20227	0.32055
	-82.9822	0.11559	-83.0369	0.15723	0.20215	0.32373
	-83.1442	0.11772	-83.199	0.15813	0.20322	0.32395
	-83.3063	0.12066	-83.3612	0.15838	0.20491	0.32025
	-83.4684	0.12653	-83.5233	0.16145	0.20721	0.31778
	-83.6305	0.12958	-83.6854	0.1672	0.21147	0.32224
	-83.7925	0.13605	-83.8475	0.17381	0.21403	0.33451
	-83.9546	0.13819	-84.0096	0.17569	0.21034	0.33398
	-84.1167	0.14184	-84.1718	0.1738	0.21216	0.33683
	-84.2788	0.14677	-84.3339	0.17656	0.2155	0.34135
	-84.4408	0.15029	-84.496	0.18005	0.21754	0.34039
	-84.6029	0.15489	-84.6582	0.18403	0.22037	0.34182
	-84.765	0.15735	-84.8203	0.1835	0.22303	0.34339
	-84.9271	0.16226	-84.9824	0.1849	0.22018	0.34138
	-85.0891	0.17085	-85.1445	0.18659	0.22234	0.34004
	-85.2512	0.17429	-85.3066	0.18975	0.22743	0.34141
	-85.4133	0.18074	-85.4688	0.19658	0.22849	0.34233
	-85.5754	0.18549	-85.6309	0.20203	0.23124	0.34566
	-85.7374	0.19153	-85.793	0.20475	0.2354	0.34685
	-85.8995	0.19792	-85.9551	0.20543	0.23192	0.34713
	-86.0616	0.20357	-86.1172	0.21013	0.23473	0.34849
	-86.2237	0.20642	-86.2794	0.21291	0.23832	0.35182
	-86.3857	0.21552	-86.4415	0.21747	0.23666	0.35014
	-86.5478	0.22206	-86.6036	0.22506	0.24104	0.35368
	-86.7099	0.23236	-86.7657	0.22794	0.24195	0.35264
	-86.872	0.24	-86.9279	0.2298	0.24801	0.36042
	-87.034	0.24452	-87.09	0.24242	0.2578	0.37217
	-87.1961	0.25162	-87.2521	0.25167	0.26162	0.37429
	-87.3582	0.25733	-87.4142	0.26146	0.26761	0.37802
	-87.5203	0.26699	-87.5764	0.26695	0.27193	0.37704
	-87.6823	0.27195	-87.7385	0.27061	0.27252	0.37616
	-87.8444	0.27719	-87.9006	0.27954	0.27524	0.38103
	-88.0065	0.28533	-88.0627	0.29186	0.27934	0.38553
	-88.1686	0.29424	-88.2249	0.30314	0.28583	0.39496
	-88.3306	0.29883	-88.387	0.30757	0.28643	0.39274
	-88.4927	0.30835	-88.5491	0.31553	0.29288	0.39692
	-88.6548	0.31588	-88.7112	0.32474	0.30068	0.40206
	-88.8169	0.32425	-88.8733	0.3366	0.30264	0.39531
	-88.9789	0.33085	-89.0355	0.35165	0.30486	0.40191
	-89.141	0.34192	-89.1976	0.35952	0.30919	0.41082
	-89.3031	0.35248	-89.3597	0.36349	0.31253	0.41375
	-89.4651	0.36031	-89.5218	0.3654	0.31345	0.40881
	-89.6272	0.36758	-89.6839	0.36839	0.31239	0.40686
	-89.7893	0.37223	-89.8461	0.37677	0.31448	0.40894
	-89.9514	0.37982	-90.0082	0.38063	0.31656	0.40265
	-90.1135	0.3849	-90.1703	0.38896	0.32388	0.4141
	-90.2755	0.39316	-90.3324	0.39073	0.32386	0.41259
	-90.4376	0.40282	-90.4946	0.3951	0.31947	0.41003
	-90.5997	0.40997	-90.6567	0.39887	0.3205	0.40683
	-90.7618	0.41218	-90.8188	0.40161	0.3179	0.40258
	-90.9238	0.41848	-90.9809	0.40472	0.31944	0.40376
	-91.0859	0.42772	-91.1431	0.40619	0.31663	0.39471
	-91.248	0.43639	-91.3052	0.41006	0.31496	0.39244
	-91.41	0.44257	-91.4673	0.41545	0.31854	0.39703
	-91.5721	0.44897	-91.6294	0.41742	0.31386	0.39459
	-91.7342	0.45871	-91.7916	0.41847	0.31058	0.38915
	-91.8963	0.46616	-91.9537	0.42028	0.3087	0.38904
	-92.0584	0.47306	-92.1158	0.42392	0.30553	0.39197
	-92.2204	0.47915	-92.2779	0.42752	0.30391	0.38862
	-92.3825	0.48774	-92.44	0.42688	0.30008	0.38446
	-92.5446	0.49389	-92.6022	0.42998	0.29796	0.37923
	-92.7066	0.50065	-92.7643	0.43586	0.29973	0.38091
	-92.8687	0.50631	-92.9264	0.44288	0.3007	0.38213
	-93.0308	0.51338	-93.0885	0.44547	0.29875	0.38153
	-93.1929	0.52056	-93.2507	0.44894	0.30044	0.38106
	-93.3549	0.52821	-93.4128	0.44903	0.29845	0.37789
	-93.517	0.53471	-93.5749	0.45491	0.29863	0.37945
	-93.6791	0.54059	-93.737	0.4591	0.29888	0.3755
	-93.8412	0.54427	-93.8992	0.45984	0.2961	0.36411
	-94.0032	0.5513	-94.0613	0.4647	0.29383	0.36394
	-94.1653	0.5615	-94.2234	0.47011	0.29512	0.3753
	-94.3274	0.5675	-94.3855	0.47158	0.29575	0.37051
	-94.4895	0.57065	-94.5476	0.47356	0.29617	0.36725
	-94.6515	0.57521	-94.7098	0.47657	0.29479	0.36029
	-94.8136	0.58117	-94.8719	0.47741	0.29632	0.3561
	-94.9757	0.58723	-95.034	0.48302	0.29971	0.35396
	-95.1378	0.59565	-95.1961	0.48472	0.29931	0.35547
	-95.2998	0.59759	-95.3582	0.49051	0.30083	0.36403
	-95.4619	0.60008	-95.5204	0.49417	0.29883	0.36445
	-95.624	0.6032	-95.6825	0.49863	0.30299	0.36431
	-95.7861	0.60404	-95.8446	0.50224	0.30617	0.36158
	-95.9481	0.6069	-96.0067	0.5034	0.30517	0.36504
	-96.1102	0.60804	-96.1689	0.50321	0.30036	0.35908
	-96.2723	0.60969	-96.331	0.50485	0.30001	0.35322
	-96.4344	0.61105	-96.4931	0.50505	0.30081	0.34258
	-96.5964	0.61512	-96.6552	0.50824	0.30636	0.3503
	-96.7585	0.61242	-96.8174	0.51431	0.30623	0.35725
	-96.9206	0.61021	-96.9795	0.52037	0.31	0.35842
	-97.0827	0.61002	-97.1416	0.52338	0.31238	0.35984
	-97.2447	0.61191	-97.3037	0.52805	0.31758	0.36304
	-97.4068	0.61194	-97.4659	0.53401	0.32119	0.36612
	-97.5689	0.60827	-97.628	0.53234	0.32332	0.36319
	-97.731	0.6031	-97.7901	0.52827	0.32585	0.35609
	-97.893	0.60324	-97.9522	0.5302	0.33073	0.36141
	-98.0551	0.60159	-98.1143	0.52829	0.32935	0.36335
	-98.2172	0.59835	-98.2765	0.52678	0.32928	0.3596
	-98.3792	0.59541	-98.4386	0.52611	0.33182	0.35904
	-98.5413	0.59219	-98.6007	0.52108	0.33333	0.35418
	-98.7034	0.58742	-98.7628	0.51989	0.33761	0.35474
	-98.8655	0.58105	-98.925	0.51975	0.33958	0.36053
	-99.0276	0.57452	-99.0871	0.51607	0.34104	0.3599
	-99.1896	0.57168	-99.2492	0.50492	0.3444	0.36077
	-99.3517	0.57085	-99.4113	0.49781	0.3479	0.36718
	-99.5138	0.56549	-99.5734	0.49615	0.34406	0.36812
	-99.6758	0.55742	-99.7356	0.48889	0.34307	0.36244
	-99.8379	0.55205	-99.8977	0.47833	0.33982	0.3567
	-100	0.54578	-100.06	0.47048	0.33946	0.36661
	-100.162	0.53922	-100.222	0.46105	0.33595	0.36934
	-100.324	0.53119	-100.384	0.45044	0.33245	0.36141
	-100.486	0.52234	-100.546	0.44563	0.33129	0.35852
	-100.648	0.51687	-100.708	0.43704	0.32842	0.35177
	-100.81	0.50811	-100.87	0.42599	0.32998	0.35319
	-100.972	0.49923	-101.033	0.41436	0.3252	0.35201
	-101.135	0.49062	-101.195	0.40574	0.32058	0.35645
	-101.297	0.48215	-101.357	0.39964	0.31902	0.35664
	-101.459	0.47393	-101.519	0.38686	0.31506	0.35455
	-101.621	0.4649	-101.681	0.37493	0.30914	0.35497
	-101.783	0.45811	-101.843	0.36636	0.30746	0.35677
	-101.945	0.45018	-102.005	0.36094	0.30929	0.35702
	-102.107	0.43864	-102.167	0.35432	0.30741	0.35408
	-102.269	0.42946	-102.33	0.34809	0.30363	0.35492
	-102.431	0.42234	-102.492	0.34123	0.30179	0.34852
	-102.593	0.41378	-102.654	0.33597	0.30422	0.34919
	-102.755	0.40519	-102.816	0.32655	0.30188	0.34945
	-102.917	0.40029	-102.978	0.32219	0.30406	0.35084
	-103.079	0.39417	-103.14	0.31994	0.30737	0.36486
	-103.241	0.38563	-103.302	0.31697	0.31008	0.37161
	-103.404	0.37877	-103.464	0.3123	0.31225	0.36716
	-103.566	0.37303	-103.627	0.30624	0.30913	0.36256
	-103.728	0.366	-103.789	0.30227	0.30729	0.36428
	-103.89	0.35652	-103.951	0.2961	0.30782	0.36085
	-104.052	0.35277	-104.113	0.29326	0.3068	0.36543
	-104.214	0.34566	-104.275	0.29371	0.30981	0.37331
	-104.376	0.33881	-104.437	0.29207	0.30805	0.37533
	-104.538	0.3346	-104.599	0.28701	0.30714	0.37583
	-104.7	0.3296	-104.761	0.277	0.30946	0.37519
	-104.862	0.32713	-104.924	0.27901	0.31202	0.38472
	-105.024	0.32276	-105.086	0.27716	0.31391	0.3859
	-105.186	0.31678	-105.248	0.27762	0.31694	0.38953
	-105.348	0.31281	-105.41	0.27756	0.31781	0.39002
	-105.511	0.30714	-105.572	0.27723	0.31939	0.39762
	-105.673	0.30082	-105.734	0.27972	0.32335	0.4072
	-105.835	0.29694	-105.896	0.2785	0.32325	0.40544
	-105.997	0.29004	-106.058	0.27314	0.31965	0.39864
	-106.159	0.2855	-106.22	0.27465	0.3239	0.40145
	-106.321	0.28057	-106.383	0.27599	0.32548	0.40454
	-106.483	0.27475	-106.545	0.27511	0.32167	0.40853
	-106.645	0.27206	-106.707	0.27235	0.31928	0.4054
	-106.807	0.27192	-106.869	0.27116	0.31917	0.40987
	-106.969	0.26521	-107.031	0.26979	0.32521	0.40814
	-107.131	0.2618	-107.193	0.26967	0.32727	0.41277
	-107.293	0.25915	-107.355	0.27062	0.32811	0.41116
	-107.455	0.25728	-107.517	0.26741	0.33013	0.41188
	-107.618	0.25411	-107.68	0.26651	0.33041	0.41375
	-107.78	0.25237	-107.842	0.26781	0.33085	0.41761
	-107.942	0.24927	-108.004	0.26725	0.32967	0.41987
	-108.104	0.2485	-108.166	0.26682	0.33042	0.42467
	-108.266	0.24749	-108.328	0.26468	0.32883	0.42744
	-108.428	0.24692	-108.49	0.2613	0.32818	0.42303
	-108.59	0.24532	-108.652	0.26539	0.33513	0.4266
	-108.752	0.24136	-108.814	0.26642	0.33603	0.42961
	-108.914	0.24095	-108.977	0.26485	0.33499	0.42685
	-109.076	0.23953	-109.139	0.26427	0.34024	0.42957
	-109.238	0.23947	-109.301	0.26715	0.34097	0.42929
	-109.4	0.23907	-109.463	0.2638	0.33845	0.42697
	-109.562	0.23633	-109.625	0.26111	0.33653	0.42465
	-109.724	0.23564	-109.787	0.25798	0.33884	0.42123
	-109.887	0.23481	-109.949	0.25459	0.33394	0.41815
	-110.049	0.23621	-110.111	0.25325	0.33263	0.41549
	-110.211	0.23472	-110.274	0.25564	0.33481	0.41922
	-110.373	0.23323	-110.436	0.25438	0.33477	0.42036
	-110.535	0.23195	-110.598	0.25459	0.33386	0.42549
	-110.697	0.231	-110.76	0.25213	0.3323	0.42575
	-110.859	0.23209	-110.922	0.24935	0.33023	0.42298
	-111.021	0.23318	-111.084	0.24506	0.326	0.41052
	-111.183	0.23274	-111.246	0.24812	0.32613	0.41865
	-111.345	0.23279	-111.408	0.24749	0.32607	0.41913
	-111.507	0.23266	-111.571	0.24606	0.32308	0.4184
	-111.669	0.236	-111.733	0.2425	0.32079	0.41465
	-111.831	0.23912	-111.895	0.24536	0.32097	0.41546
	-111.994	0.23769	-112.057	0.24424	0.31873	0.41468
	-112.156	0.23868	-112.219	0.24605	0.32181	0.4179
	-112.318	0.24167	-112.381	0.24497	0.31422	0.41042
	-112.48	0.24501	-112.543	0.24087	0.31368	0.40509
	-112.642	0.24454	-112.705	0.23627	0.31133	0.4065
	-112.804	0.24309	-112.868	0.2346	0.30882	0.40095
	-112.966	0.24646	-113.03	0.22983	0.30665	0.39836
	-113.128	0.24937	-113.192	0.2329	0.30828	0.39878
	-113.29	0.25305	-113.354	0.23861	0.30915	0.39819
	-113.452	0.25393	-113.516	0.23835	0.30543	0.39593
	-113.614	0.25412	-113.678	0.23765	0.30586	0.39764
	-113.776	0.25701	-113.84	0.23928	0.30645	0.40308
	-113.938	0.26014	-114.002	0.23989	0.30435	0.40179
	-114.1	0.26103	-114.165	0.24049	0.30691	0.39812
	-114.263	0.26646	-114.327	0.23809	0.30317	0.38896
	-114.425	0.26577	-114.489	0.23726	0.3003	0.38585
	-114.587	0.26748	-114.651	0.23673	0.30028	0.38166
	-114.749	0.27004	-114.813	0.23883	0.2981	0.38579
	-114.911	0.27359	-114.975	0.23759	0.29951	0.38835
	-115.073	0.27878	-115.137	0.23942	0.29825	0.38741
	-115.235	0.28021	-115.299	0.24015	0.29654	0.38889
	-115.397	0.28478	-115.461	0.2441	0.29574	0.39195
	-115.559	0.29189	-115.624	0.24706	0.29641	0.39514
	-115.721	0.29844	-115.786	0.24684	0.29819	0.38804
	-115.883	0.30493	-115.948	0.24374	0.29231	0.38432
	-116.045	0.30986	-116.11	0.24323	0.29085	0.38059
	-116.207	0.31052	-116.272	0.24567	0.29437	0.37772
	-116.37	0.32093	-116.434	0.24438	0.29548	0.37727
	-116.532	0.32725	-116.596	0.24553	0.29242	0.37579
	-116.694	0.33319	-116.758	0.24606	0.28885	0.36945
	-116.856	0.34074	-116.921	0.24772	0.28651	0.36488
	-117.018	0.35002	-117.083	0.24527	0.28165	0.35736
	-117.18	0.35608	-117.245	0.24704	0.28313	0.36003
	-117.342	0.36079	-117.407	0.25239	0.28723	0.36777
	-117.504	0.37171	-117.569	0.25428	0.28721	0.36421
	-117.666	0.37964	-117.731	0.25569	0.28587	0.36191
	-117.828	0.38813	-117.893	0.25955	0.28561	0.3628
	-117.99	0.39852	-118.055	0.26139	0.28207	0.35078
	-118.152	0.40656	-118.218	0.2632	0.28078	0.35135
	-118.314	0.41471	-118.38	0.26452	0.27451	0.34778
	-118.477	0.42612	-118.542	0.27025	0.2746	0.35093
	-118.639	0.43415	-118.704	0.27042	0.27564	0.34918
	-118.801	0.44357	-118.866	0.2715	0.27231	0.33975
	-118.963	0.45302	-119.028	0.27452	0.27356	0.33471
	-119.125	0.46343	-119.19	0.27791	0.27219	0.33468
	-119.287	0.47532	-119.352	0.28282	0.26757	0.33437
	-119.449	0.48352	-119.515	0.28619	0.26612	0.33545
	-119.611	0.49021	-119.677	0.2909	0.26213	0.326
	-119.773	0.50182	-119.839	0.29796	0.26405	0.32862
	-119.935	0.51335	-120.001	0.29917	0.25929	0.32129
	-120.097	0.52498	-120.163	0.30379	0.25424	0.32114
	-120.259	0.53222	-120.325	0.31179	0.25905	0.32454
	-120.421	0.54039	-120.487	0.31843	0.25439	0.31958
	-120.583	0.54875	-120.649	0.32612	0.25512	0.32008
	-120.746	0.55644	-120.812	0.33214	0.2527	0.31861
	-120.908	0.56491	-120.974	0.33602	0.25285	0.31474
	-121.07	0.57622	-121.136	0.34303	0.25315	0.3184
	-121.232	0.5855	-121.298	0.3518	0.25275	0.32167
	-121.394	0.59114	-121.46	0.35915	0.25156	0.32016
	-121.556	0.59606	-121.622	0.36577	0.25321	0.31575
	-121.718	0.60135	-121.784	0.37109	0.2589	0.31846
	-121.88	0.60723	-121.946	0.37335	0.25742	0.30842
	-122.042	0.61525	-122.109	0.37687	0.25602	0.30392
	-122.204	0.62172	-122.271	0.3765	0.2617	0.29903
	-122.366	0.62951	-122.433	0.37937	0.26104	0.29314
	-122.528	0.63588	-122.595	0.3852	0.25902	0.28403
	-122.69	0.64075	-122.757	0.39025	0.25888	0.27753
	-122.853	0.64539	-122.919	0.39488	0.26049	0.27022
	-123.015	0.65113	-123.081	0.39872	0.26218	0.26207
	-123.177	0.65672	-123.243	0.40466	0.26503	0.26682
	-123.339	0.66106	-123.406	0.40517	0.26377	0.2622
	-123.501	0.66511	-123.568	0.40602	0.26152	0.26206
	-123.663	0.66815	-123.73	0.41381	0.26755	0.26828
	-123.825	0.67485	-123.892	0.41675	0.26579	0.26535
	-123.987	0.67577	-124.054	0.41843	0.26145	0.25592
	-124.149	0.67867	-124.216	0.42489	0.26424	0.25951
	-124.311	0.68462	-124.378	0.43198	0.27083	0.25565
	-124.473	0.69067	-124.54	0.43418	0.27043	0.25862
	-124.635	0.69964	-124.702	0.4357	0.27384	0.25572
	-124.797	0.70515	-124.865	0.44305	0.27769	0.2614
	-124.959	0.71026	-125.027	0.44834	0.2762	0.26221
	-125.122	0.71602	-125.189	0.4531	0.27785	0.26547
	-125.284	0.72285	-125.351	0.45607	0.27771	0.2571
	-125.446	0.73239	-125.513	0.4569	0.27817	0.24923
	-125.608	0.73973	-125.675	0.45526	0.27606	0.24377
	-125.77	0.74546	-125.837	0.45608	0.2743	0.24669
	-125.932	0.75418	-125.999	0.46305	0.27725	0.25609
	-126.094	0.76405	-126.162	0.46461	0.27645	0.249
	-126.256	0.77058	-126.324	0.46723	0.27367	0.25181
	-126.418	0.78157	-126.486	0.47237	0.27656	0.25692
	-126.58	0.79237	-126.648	0.47368	0.27883	0.26019
	-126.742	0.80117	-126.81	0.48024	0.27751	0.26006
	-126.904	0.81252	-126.972	0.48484	0.27684	0.25544
	-127.066	0.82322	-127.134	0.48727	0.27049	0.25135
	-127.229	0.8357	-127.296	0.48719	0.26799	0.24823
	-127.391	0.8476	-127.459	0.49112	0.27117	0.25205
	-127.553	0.8586	-127.621	0.49052	0.27037	0.25177
	-127.715	0.86704	-127.783	0.4954	0.2682	0.24888
	-127.877	0.87499	-127.945	0.49536	0.2601	0.24564
	-128.039	0.8855	-128.107	0.49789	0.26122	0.2513
	-128.201	0.89836	-128.269	0.50488	0.26307	0.24975
	-128.363	0.90839	-128.431	0.51069	0.26242	0.25028
	-128.525	0.9192	-128.593	0.50986	0.25763	0.24412
	-128.687	0.92867	-128.756	0.51203	0.2552	0.24099
	-128.849	0.93602	-128.918	0.51633	0.25958	0.24332
	-129.011	0.94475	-129.08	0.51811	0.26201	0.24006
	-129.173	0.95173	-129.242	0.51871	0.25889	0.24
	-129.335	0.95885	-129.404	0.51889	0.25609	0.24113
	-129.498	0.96541	-129.566	0.52274	0.25544	0.24462
	-129.66	0.97212	-129.728	0.5265	0.25175	0.23587
	-129.822	0.97898	-129.89	0.52447	0.24936	0.22741
	-129.984	0.98693	-130.053	0.52359	0.24915	0.2239
	-130.146	0.99361	-130.215	0.52539	0.24298	0.22619
	-130.308	0.99556	-130.377	0.52823	0.24451	0.2361
	-130.47	0.99686	-130.539	0.5314	0.24222	0.24035
	-130.632	1	-130.701	0.53037	0.23987	0.2348
	-130.794	0.99901	-130.863	0.52857	0.24011	0.22304
	-130.956	0.99975	-131.025	0.52498	0.23611	0.21346
	-131.118	0.99861	-131.187	0.52572	0.23294	0.21747
	-131.28	0.99732	-131.35	0.52521	0.23369	0.21883
	-131.442	0.99531	-131.512	0.5236	0.23233	0.2212
	-131.605	0.98593	-131.674	0.52653	0.23299	0.21889
	-131.767	0.97741	-131.836	0.52265	0.23187	0.21241
	-131.929	0.97059	-131.998	0.51949	0.2368	0.22057
	-132.091	0.96188	-132.16	0.51221	0.23248	0.21713
	-132.253	0.95281	-132.322	0.50774	0.2306	0.2132
	-132.415	0.9401	-132.484	0.50206	0.23175	0.21157
	-132.577	0.93008	-132.647	0.49622	0.23499	0.21364
	-132.739	0.92094	-132.809	0.49081	0.23604	0.21879
	-132.901	0.90892	-132.971	0.48275	0.23218	0.21737
	-133.063	0.89295	-133.133	0.47627	0.23344	0.21385
	-133.225	0.8755	-133.295	0.47127	0.23913	0.21819
	-133.387	0.85915	-133.457	0.45806	0.23524	0.21539
	-133.549	0.84375	-133.619	0.44223	0.22916	0.21092
	-133.712	0.8283	-133.781	0.42793	0.22816	0.21116
	-133.874	0.81627	-133.943	0.41803	0.2314	0.21253
	-134.036	0.80174	-134.106	0.40695	0.23071	0.2103
	-134.198	0.78696	-134.268	0.39577	0.23037	0.21483
	-134.36	0.77045	-134.43	0.38039	0.23087	0.21942
	-134.522	0.75619	-134.592	0.36376	0.22676	0.21807
	-134.684	0.73755	-134.754	0.3507	0.22632	0.21635
	-134.846	0.72386	-134.916	0.33926	0.22359	0.21464
	-135.008	0.71203	-135.078	0.32875	0.2243	0.22078
	-135.17	0.69656	-135.24	0.31571	0.22594	0.22312
	-135.332	0.68587	-135.403	0.30592	0.22525	0.2227
	-135.494	0.67592	-135.565	0.29678	0.2255	0.22067
	-135.656	0.66388	-135.727	0.28992	0.22749	0.21837
	-135.818	0.6495	-135.889	0.27697	0.22561	0.21677
	-135.981	0.63887	-136.051	0.26801	0.22976	0.22506
	-136.143	0.6286	-136.213	0.25838	0.22586	0.2216
	-136.305	0.61677	-136.375	0.25056	0.22209	0.21635
	-136.467	0.60988	-136.537	0.24355	0.22137	0.20782
	-136.629	0.59903	-136.7	0.23797	0.22379	0.21364
	-136.791	0.58978	-136.862	0.23398	0.22322	0.21521
	-136.953	0.58285	-137.024	0.22861	0.22043	0.2214
	-137.115	0.57083	-137.186	0.2255	0.2201	0.21673
	-137.277	0.56401	-137.348	0.22022	0.22244	0.21518
	-137.439	0.55563	-137.51	0.21416	0.2222	0.21801
	-137.601	0.5456	-137.672	0.21206	0.22156	0.22081
	-137.763	0.5385	-137.834	0.21211	0.22175	0.22285
	-137.925	0.53045	-137.997	0.21104	0.2212	0.2259
	-138.088	0.52778	-138.159	0.21001	0.21948	0.22457
	-138.25	0.52277	-138.321	0.20158	0.22142	0.22013
	-138.412	0.51559	-138.483	0.20235	0.22328	0.22339
	-138.574	0.50918	-138.645	0.2014	0.22358	0.22759
	-138.736	0.5012	-138.807	0.1997	0.22566	0.23082
	-138.898	0.49633	-138.969	0.19669	0.22484	0.23157
	-139.06	0.4912	-139.131	0.19588	0.22775	0.22866
	-139.222	0.48812	-139.294	0.19735	0.22761	0.226
	-139.384	0.48508	-139.456	0.19422	0.22721	0.22165
	-139.546	0.48285	-139.618	0.19384	0.22991	0.22499
	-139.708	0.4802	-139.78	0.19349	0.2278	0.22298
	-139.87	0.47114	-139.942	0.18791	0.21887	0.21016
	-140.032	0.46173	-140.104	0.18195	0.21993	0.21186
	-140.194	0.46296	-140.266	0.18152	0.2221	0.21042
	-140.357	0.4599	-140.428	0.17966	0.22077	0.20907
	-140.519	0.45682	-140.591	0.18248	0.22181	0.21027
	-140.681	0.45286	-140.753	0.17946	0.21752	0.20773
	-140.843	0.45399	-140.915	0.17423	0.21192	0.20173
	-141.005	0.45189	-141.077	0.1755	0.21557	0.20609
	-141.167	0.44813	-141.239	0.17199	0.21627	0.20465
	-141.329	0.44645	-141.401	0.16692	0.21349	0.20455
	-141.491	0.44506	-141.563	0.17009	0.21525	0.20029
	-141.653	0.44205	-141.725	0.17178	0.21389	0.20163
	-141.815	0.43958	-141.888	0.16826	0.21195	0.20404
	-141.977	0.43586	-142.05	0.1671	0.20764	0.19913
	-142.139	0.4355	-142.212	0.16051	0.20514	0.18875
	-142.301	0.43364	-142.374	0.15693	0.20198	0.18202
	-142.464	0.42987	-142.536	0.15394	0.19893	0.17909
	-142.626	0.43067	-142.698	0.15634	0.20077	0.18978
	-142.788	0.43027	-142.86	0.15443	0.2003	0.18583
	-142.95	0.4248	-143.022	0.14945	0.19681	0.18568
	-143.112	0.42402	-143.184	0.14837	0.19639	0.18662
	-143.274	0.42677	-143.347	0.14599	0.19437	0.18007
	-143.436	0.42219	-143.509	0.14392	0.1922	0.17964
	-143.598	0.41764	-143.671	0.14254	0.1876	0.17752
	-143.76	0.41782	-143.833	0.14077	0.18572	0.16972
	-143.922	0.41912	-143.995	0.13928	0.18445	0.17116
	-144.084	0.41893	-144.157	0.13621	0.18488	0.16948
	-144.246	0.41958	-144.319	0.12899	0.17703	0.16288
	-144.408	0.41716	-144.481	0.12874	0.17184	0.16652
	-144.571	0.4153	-144.644	0.12737	0.16927	0.16722
	-144.733	0.41472	-144.806	0.12548	0.17156	0.16378
	-144.895	0.40994	-144.968	0.12555	0.16955	0.16312
	-145.057	0.40889	-145.13	0.12403	0.16281	0.15856
	-145.219	0.40925	-145.292	0.12042	0.15757	0.14984
	-145.381	0.40739	-145.454	0.12128	0.15638	0.15337
	-145.543	0.4065	-145.616	0.11996	0.16227	0.15518
	-145.705	0.40532	-145.778	0.11427	0.15273	0.15207
	-145.867	0.40435	-145.941	0.11142	0.14956	0.14441
	-146.029	0.40487	-146.103	0.10754	0.14784	0.14914
	-146.191	0.40513	-146.265	0.10495	0.14277	0.14357
	-146.353	0.40452	-146.427	0.10349	0.14106	0.13436
	-146.515	0.40448	-146.589	0.10463	0.13847	0.13018
	-146.677	0.40385	-146.751	0.10245	0.13486	0.1198
	-146.84	0.41005	-146.913	0.10454	0.13828	0.12989
	-147.002	0.41159	-147.075	0.10507	0.13949	0.13442
	-147.164	0.4125	-147.238	0.10427	0.1387	0.12843
	-147.326	0.40735	-147.4	0.10513	0.13824	0.12999
	-147.488	0.40884	-147.562	0.10443	0.13637	0.13087
	-147.65	0.41018	-147.724	0.10563	0.13664	0.13121
	-147.812	0.41046	-147.886	0.10231	0.13067	0.12279
	-147.974	0.41492	-148.048	0.10122	0.12484	0.11625
	-148.136	0.41876	-148.21	0.09923	0.12204	0.11138
	-148.298	0.41862	-148.372	0.09179	0.11789	0.10919
	-148.46	0.41894	-148.535	0.08964	0.11974	0.11401
	-148.622	0.41982	-148.697	0.09205	0.11787	0.1108
	-148.784	0.42242	-148.859	0.09371	0.11901	0.11497
	-148.947	0.42893	-149.021	0.09038	0.11225	0.1125
	-149.109	0.43277	-149.183	0.089	0.10973	0.10731
	-149.271	0.43223	-149.345	0.09219	0.11554	0.11082
	-149.433	0.43632	-149.507	0.09582	0.10965	0.10525
	-149.595	0.44154	-149.669	0.09447	0.10346	0.10547
	-149.757	0.44155	-149.832	0.0932	0.10095	0.09463
	-149.919	0.44582	-149.994	0.09794	0.10603	0.09348
	-150.081	0.45243	-150.156	0.09794	0.103	0.09387
	-150.243	0.45591	-150.318	0.09602	0.09946	0.09058
	-150.405	0.46029	-150.48	0.09737	0.09723	0.10223
	-150.567	0.46716	-150.642	0.09571	0.09576	0.09833
	-150.729	0.46825	-150.804	0.09573	0.08957	0.08948
	-150.891	0.47068	-150.966	0.09844	0.08719	0.08546
	-151.053	0.47633	-151.129	0.09862	0.09383	0.0961
	-151.216	0.48102	-151.291	0.10317	0.09393	0.09373
	-151.378	0.48765	-151.453	0.10173	0.08971	0.09145
	-151.54	0.4898	-151.615	0.09967	0.08263	0.08388
	-151.702	0.49092	-151.777	0.10473	0.07997	0.07561
	-151.864	0.49697	-151.939	0.11376	0.07493	0.09626
	-152.026	0.4979	-152.101	0.12031	0.07055	0.08999
	-152.188	0.51391	-152.263	0.13589	0.07292	0.07265
	-152.35	0.5112	-152.425	0.15213	0.08994	0.07979
	-152.512	0.52059	-152.588	0.1385	0.0873	0.07391
	-152.674	0.52281	-152.75	0.14249	0.08326	0.07875
	-152.836	0.52438	-152.912	0.1447	0.08266	0.07571
	-152.998	0.52671	-153.074	0.15356	0.08833	0.08662
	-153.16	0.52927	-153.236	0.16394	0.09103	0.08991
	-153.323	0.53464	-153.398	0.17074	0.09025	0.08546
	-153.485	0.535	-153.56	0.17185	0.08764	0.08243
	-153.647	0.53635	-153.722	0.17249	0.08809	0.0747
	-153.809	0.53965	-153.885	0.18074	0.0932	0.06901
	-153.971	0.54285	-154.047	0.18054	0.09344	0.06422
	-154.133	0.54181	-154.209	0.18105	0.09644	0.06142
	-154.295	0.54449	-154.371	0.1814	0.09214	0.04734
	-154.457	0.54709	-154.533	0.1885	0.09578	0.05224
	-154.619	0.54728	-154.695	0.19177	0.0991	0.05309
	-154.781	0.5488	-154.857	0.19683	0.10245	0.05448
	-154.943	0.54973	-155.019	0.1995	0.10289	0.05555
	-155.105	0.55141	-155.182	0.20148	0.10919	0.05609
	-155.267	0.55499	-155.344	0.21051	0.11711	0.05613
	-155.429	0.55549	-155.506	0.21088	0.11215	0.04867
	-155.592	0.55704	-155.668	0.20916	0.10768	0.04696
	-155.754	0.55909	-155.83	0.21316	0.10952	0.04779
	-155.916	0.55851	-155.992	0.21715	0.1104	0.04466
	-156.078	0.55755	-156.154	0.22072	0.1126	0.05106
	-156.24	0.5587	-156.316	0.22238	0.11322	0.05534
	-156.402	0.56022	-156.479	0.22516	0.12127	0.04822
	-156.564	0.56289	-156.641	0.22921	0.12443	0.04342
	-156.726	0.56592	-156.803	0.23491	0.124	0.04143
	-156.888	0.56457	-156.965	0.23435	0.12468	0.03687
	-157.05	0.56824	-157.127	0.23378	0.12423	0.0305
	-157.212	0.57322	-157.289	0.23908	0.12449	0.03594
	-157.374	0.5746	-157.451	0.24032	0.12817	0.03443
	-157.536	0.57747	-157.613	0.24924	0.12985	0.04275
	-157.699	0.58553	-157.776	0.25098	0.12842	0.03805
	-157.861	0.58863	-157.938	0.2485	0.12542	0.02915
	-158.023	0.59576	-158.1	0.24956	0.12785	0.03093
	-158.185	0.60557	-158.262	0.25342	0.12731	0.03036
	-158.347	0.61201	-158.424	0.25815	0.12891	0.03126
	-158.509	0.61832	-158.586	0.26173	0.12985	0.03934
	-158.671	0.623	-158.748	0.2653	0.13419	0.04362
	-158.833	0.6284	-158.91	0.26385	0.13081	0.02907
	-158.995	0.63638	-159.073	0.2631	0.12913	0.03037
	-159.157	0.64594	-159.235	0.26715	0.13057	0.0375
	-159.319	0.65587	-159.397	0.27635	0.13231	0.04499
	-159.481	0.66398	-159.559	0.28359	0.13509	0.04576
	-159.643	0.67469	-159.721	0.28202	0.13168	0.04102
	-159.806	0.68236	-159.883	0.28656	0.12983	0.03995
	-159.968	0.691	-160.045	0.29262	0.13292	0.04304
	-160.13	0.70396	-160.207	0.29653	0.12699	0.03682
	-160.292	0.71177	-160.37	0.29807	0.12501	0.03751
	-160.454	0.71785	-160.532	0.30627	0.12562	0.03975
	-160.616	0.72299	-160.694	0.3118	0.13065	0.04448
	-160.778	0.73352	-160.856	0.31117	0.12526	0.04261
	-160.94	0.74366	-161.018	0.31611	0.12226	0.04208
	-161.102	0.75026	-161.18	0.3256	0.12273	0.04461
	-161.264	0.75831	-161.342	0.33077	0.12087	0.03969
	-161.426	0.76483	-161.504	0.33446	0.12054	0.04239
	-161.588	0.77224	-161.666	0.3349	0.11335	0.0411
	-161.75	0.78184	-161.829	0.33609	0.10737	0.036
	-161.912	0.78735	-161.991	0.3444	0.11288	0.03915
	-162.075	0.79467	-162.153	0.34907	0.11148	0.03695
	-162.237	0.7982	-162.315	0.35174	0.11192	0.03624
	-162.399	0.79902	-162.477	0.35908	0.1105	0.0296
	-162.561	0.8001	-162.639	0.36304	0.10982	0.02576
	-162.723	0.80013	-162.801	0.36552	0.11017	0.023
	-162.885	0.79941	-162.963	0.3696	0.10886	0.02091
	-163.047	0.7969	-163.126	0.37633	0.11316	0.02338
	-163.209	0.79316	-163.288	0.38083	0.11317	0.01855
	-163.371	0.78914	-163.45	0.3824	0.11189	0.01979
	-163.533	0.78655	-163.612	0.38191	0.1132	0.01668
	-163.695	0.77668	-163.774	0.3833	0.10927	0.01853
	-163.857	0.76705	-163.936	0.38435	0.10809	0.01794
	-164.019	0.75854	-164.098	0.37819	0.10463	0.00655
	-164.182	0.74747	-164.26	0.37805	0.1057	0.00864
	-164.344	0.73363	-164.423	0.37641	0.10845	0.01329
	-164.506	0.71723	-164.585	0.37147	0.10848	0.01476
	-164.668	0.70516	-164.747	0.3631	0.10473	0.01183
	-164.83	0.69279	-164.909	0.35277	0.10288	0.00362
	-164.992	0.68034	-165.071	0.34219	0.10207	0.00505
	-165.154	0.66423	-165.233	0.33162	0.10437	0.00602
	-165.316	0.64722	-165.395	0.32668	0.10454	0.01181
	-165.478	0.62777	-165.557	0.318	0.10396	0.01649
	-165.64	0.61296	-165.72	0.3064	0.10272	0.01235
	-165.802	0.59854	-165.882	0.28371	0.09992	0.000153477
	-165.964	0.58057	-166.044	0.27052	0.09776	0.00524
	-166.126	0.56599	-166.206	0.25856	0.09766	0.00439
	-166.288	0.5513	-166.368	0.24545	0.10063	0.00993
	-166.451	0.53615	-166.53	0.23398	0.10381	0.00997
	-166.613	0.51761	-166.692	0.22174	0.09941	0.00815
	-166.775	0.50255	-166.854	0.20933	0.09611	0.00863
	-166.937	0.48905	-167.017	0.19356	0.09482	0.00915
	-167.099	0.47467	-167.179	0.17852	0.09377	0.01215
	-167.261	0.46328	-167.341	0.16692	0.09154	0.01128
	-167.423	0.45044	-167.503	0.15558	0.08924	0.00756
	-167.585	0.43788	-167.665	0.1462	0.09086	0.01236
	-167.747	0.42775	-167.827	0.13216	0.08356	0.01318
	-167.909	0.41636	-167.989	0.12504	0.0858	0.01623
	-168.071	0.40641	-168.151	0.11785	0.08372	0.01612
	-168.233	0.39719	-168.314	0.10522	0.07439	0.00647
	-168.395	0.38644	-168.476	0.1004	0.0721	0.01181
	-168.558	0.37386	-168.638	0.09573	0.07625	0.01069
	-168.72	0.36469	-168.8	0.08829	0.07736	0.01254
	-168.882	0.35702	-168.962	0.08322	0.07461	0.00935
	-169.044	0.34823	-169.124	0.07095	0.06986	0.00688
	-169.206	0.33869	-169.286	0.06529	0.06539	0.00327
	-169.368	0.33132	-169.448	0.06559	0.06756	0.00674
	-169.53	0.32328	-169.611	0.05986	0.06747	0.0033
	-169.692	0.31662	-169.773	0.05757	0.06858	0.00364
	-169.854	0.30719	-169.935	0.05377	0.06639	0.00477
	-170.016	0.29918	-170.097	0.05168	0.06395	0.00191
	-170.178	0.29507	-170.259	0.04767	0.06561	0.00387
	-170.34	0.29288	-170.421	0.04612	0.06371	0.00658
	-170.502	0.28472	-170.583	0.04572	0.06364	0.01014
	-170.665	0.27629	-170.745	0.04568	0.06228	0.00898
	-170.827	0.27131	-170.907	0.0439	0.06195	0.00231
	-170.989	0.26612	-171.07	0.03922	0.0611	0.00158
	-171.151	0.26195	-171.232	0.03804	0.0642	0.00312
	-171.313	0.25661	-171.394	0.03826	0.06398	0.00463
	-171.475	0.25337	-171.556	0.03373	0.06297	-0.00195
	-171.637	0.25076	-171.718	0.03092	0.05896	-0.00273
	-171.799	0.24434	-171.88	0.03022	0.05875	-0.00305
	-171.961	0.2414	-172.042	0.02856	0.05949	-0.00225
	-172.123	0.23732	-172.204	0.02644	0.06032	0.00288
	-172.285	0.23463	-172.367	0.02943	0.06089	0.00658
	-172.447	0.23222	-172.529	0.02793	0.05539	0.00285
	-172.609	0.22793	-172.691	0.02706	0.0569	0.000343148
	-172.771	0.22399	-172.853	0.02615	0.05497	-0.00123
	-172.934	0.22101	-173.015	0.02458	0.05513	-0.00199
	-173.096	0.21935	-173.177	0.02618	0.06049	0.00158
	-173.258	0.21812	-173.339	0.02933	0.06189	0.00387
	-173.42	0.216	-173.501	0.02029	0.05705	-0.00444
	-173.582	0.21019	-173.664	0.01562	0.05246	-0.01248
	-173.744	0.20593	-173.826	0.01975	0.05716	0.000292852
	-173.906	0.20358	-173.988	0.0223	0.05625	1.63809e-05
	-174.068	0.20206	-174.15	0.01938	0.05371	-0.00215
	-174.23	0.20085	-174.312	0.01474	0.05373	-0.0068
	-174.392	0.20069	-174.474	0.01248	0.0527	-0.01067
	-174.554	0.19819	-174.636	0.0159	0.05391	-0.008
	-174.716	0.19793	-174.798	0.01624	0.05183	-0.00294
	-174.878	0.19432	-174.961	0.01297	0.04545	-0.00975
	-175.041	0.18906	-175.123	0.01045	0.04763	-0.00673
	-175.203	0.18599	-175.285	0.00876	0.04635	-0.00686
	-175.365	0.18477	-175.447	0.00961	0.0433	-0.01074
	-175.527	0.18727	-175.609	0.01387	0.04279	-0.00614
	-175.689	0.18716	-175.771	0.00946	0.04374	-0.00397
	-175.851	0.18355	-175.933	0.00636	0.04013	-0.00283
	-176.013	0.18269	-176.095	0.00444	0.03684	-0.00677
	-176.175	0.17923	-176.258	0.00305	0.03425	-0.01095
	-176.337	0.17578	-176.42	-0.00177	0.0356	-0.01432
	-176.499	0.17721	-176.582	-0.00442	0.03708	-0.01513
	-176.661	0.17716	-176.744	-0.00309	0.03788	-0.01735
	-176.823	0.17398	-176.906	0.000937491	0.03666	-0.0161
	-176.985	0.17043	-177.068	0.000652829	0.0319	-0.01609
	-177.147	0.17018	-177.23	0.00272	0.03578	-0.01504
	-177.31	0.16892	-177.392	0.00297	0.03348	-0.01833
	-177.472	0.16983	-177.555	0.000802054	0.03006	-0.02128
	-177.634	0.16877	-177.717	0.00642	0.03325	-0.01639
	-177.796	0.16899	-177.879	0.00665	0.03395	-0.01333
	-177.958	0.16721	-178.041	0.00208	0.02746	-0.02223
	-178.12	0.16397	-178.203	-0.000425749	0.02659	-0.02692
	-178.282	0.16186	-178.365	0.00215	0.03297	-0.02617
	-178.444	0.16331	-178.527	0.0037	0.03013	-0.02084
	-178.606	0.16246	-178.689	0.00143	0.02864	-0.01793
	-178.768	0.16387	-178.852	-0.00297	0.02905	-0.02463
	-178.93	0.16478	-179.014	-0.00151	0.02645	-0.02444
	-179.092	0.16596	-179.176	0.000350072	0.02679	-0.02312
	-179.254	0.16439	-179.338	0.00223	0.02641	-0.02092
	-179.417	0.16275	-179.5	-0.00196	0.02527	-0.02665
	-179.579	0.16349	-179.662	0.00158	0.02635	-0.023
	-179.741	0.16591	-179.824	0.000605148	0.02653	-0.01923
	-179.903	0.16602	-179.986	-0.0018	0.02311	-0.02289
	-180.065	0.16302	-180.149	-0.000626994	0.0186	-0.02817

## Sheet: Fig.2e
Note	CP/MAS 13C NMR spectra of pTPPFA and its thermally treated derivatives
Long Name	Chemical shift	Normalized intensity
Units	ppm	a.u.
Comments		pTPPFA	pTPPFA 400°C	pTPPFA 450°C
	296.042	0.15608	-1.39358	-4.70681
	295.993	0.1743	-1.39803	-4.7045
	295.945	0.19949	-1.38959	-4.7119
	295.896	0.22987	-1.36686	-4.72917
	295.848	0.26247	-1.33244	-4.75696
	295.799	0.2933	-1.29289	-4.79563
	295.751	0.31749	-1.25723	-4.84437
	295.702	0.32967	-1.23413	-4.90085
	295.654	0.3246	-1.22906	-4.96155
	295.605	0.29803	-1.24298	-5.02226
	295.556	0.24761	-1.27296	-5.07854
	295.508	0.17348	-1.31427	-5.12615
	295.459	0.0783	-1.36258	-5.16192
	295.411	-0.03316	-1.41546	-5.18466
	295.362	-0.15447	-1.47304	-5.19565
	295.314	-0.27766	-1.53783	-5.19802
	295.265	-0.39359	-1.61384	-5.19512
	295.217	-0.49302	-1.70503	-5.1889
	295.168	-0.56847	-1.8136	-5.1793
	295.12	-0.61605	-1.93871	-5.16497
	295.071	-0.63656	-2.07621	-5.1443
	295.023	-0.63519	-2.21917	-5.11624
	294.974	-0.61978	-2.35893	-5.08024
	294.926	-0.59819	-2.48658	-5.03604
	294.877	-0.57594	-2.59431	-4.98342
	294.828	-0.55494	-2.67624	-4.92222
	294.78	-0.53355	-2.72857	-4.85253
	294.731	-0.50772	-2.7492	-4.77488
	294.683	-0.47295	-2.73745	-4.69048
	294.634	-0.42645	-2.69404	-4.60135
	294.586	-0.36882	-2.62153	-4.51028
	294.537	-0.30426	-2.52458	-4.42049
	294.489	-0.2393	-2.40965	-4.33516
	294.44	-0.18054	-2.28404	-4.25708
	294.392	-0.13265	-2.15464	-4.18864
	294.343	-0.09748	-2.02708	-4.13194
	294.295	-0.07445	-1.90526	-4.08886
	294.246	-0.06146	-1.79127	-4.06089
	294.198	-0.05589	-1.68581	-4.04867
	294.149	-0.05517	-1.58897	-4.05148
	294.1	-0.05681	-1.50134	-4.06717
	294.052	-0.05816	-1.42458	-4.09266
	294.003	-0.0566	-1.36102	-4.12487
	293.955	-0.05024	-1.31246	-4.16119
	293.906	-0.03882	-1.27892	-4.19932
	293.858	-0.02408	-1.25809	-4.23662
	293.809	-0.00919	-1.24607	-4.26944
	293.761	0.0025	-1.23889	-4.29322
	293.712	0.00856	-1.2342	-4.30325
	293.664	0.00771	-1.23211	-4.29589
	293.615	-0.00106	-1.23483	-4.26965
	293.567	-0.01969	-1.24534	-4.22552
	293.518	-0.0515	-1.26575	-4.16655
	293.47	-0.10018	-1.29647	-4.09722
	293.421	-0.16774	-1.33617	-4.02329
	293.372	-0.25217	-1.38251	-3.95215
	293.324	-0.34633	-1.43259	-3.89279
	293.275	-0.43899	-1.48323	-3.85464
	293.227	-0.518	-1.53121	-3.84533
	293.178	-0.57403	-1.57392	-3.8684
	293.13	-0.60287	-1.6101	-3.9222
	293.081	-0.60535	-1.64026	-4.00043
	293.033	-0.58541	-1.6662	-4.09411
	292.984	-0.54803	-1.69001	-4.19354
	292.936	-0.49812	-1.71323	-4.28963
	292.887	-0.44072	-1.73671	-4.37419
	292.839	-0.38149	-1.76108	-4.44026
	292.79	-0.32688	-1.78737	-4.48297
	292.742	-0.2834	-1.81737	-4.50071
	292.693	-0.25643	-1.85336	-4.49582
	292.644	-0.24903	-1.89748	-4.47378
	292.596	-0.26124	-1.95088	-4.44104
	292.547	-0.28992	-2.01292	-4.4027
	292.499	-0.32908	-2.08078	-4.36134
	292.45	-0.37094	-2.14991	-4.31743
	292.402	-0.40757	-2.21524	-4.27057
	292.353	-0.43273	-2.27275	-4.22071
	292.305	-0.44343	-2.32012	-4.16871
	292.256	-0.44079	-2.35658	-4.11654
	292.208	-0.42989	-2.38202	-4.06733
	292.159	-0.41894	-2.39602	-4.02519
	292.111	-0.41792	-2.39711	-3.99445
	292.062	-0.43677	-2.38281	-3.97828
	292.014	-0.4832	-2.35061	-3.97731
	291.965	-0.56029	-2.29939	-3.98905
	291.916	-0.66483	-2.23071	-4.00835
	291.868	-0.7881	-2.14939	-4.02881
	291.819	-0.91895	-2.06324	-4.0442
	291.771	-1.04748	-1.9819	-4.04912
	291.722	-1.16686	-1.91483	-4.03898
	291.674	-1.27247	-1.869	-4.00984
	291.625	-1.35995	-1.84689	-3.95916
	291.577	-1.42447	-1.84586	-3.88715
	291.528	-1.4616	-1.85903	-3.79776
	291.48	-1.46901	-1.87734	-3.69814
	291.431	-1.4472	-1.89215	-3.59671
	291.383	-1.39895	-1.89761	-3.50096
	291.334	-1.32797	-1.89216	-3.41618
	291.286	-1.23781	-1.87867	-3.34538
	291.237	-1.13152	-1.86336	-3.28993
	291.188	-1.01192	-1.85394	-3.25028
	291.14	-0.88215	-1.85785	-3.22646
	291.091	-0.74605	-1.88084	-3.21831
	291.043	-0.6085	-1.92618	-3.22527
	290.994	-0.47534	-1.99455	-3.2462
	290.946	-0.35298	-2.08429	-3.27912
	290.897	-0.24726	-2.19188	-3.32091
	290.849	-0.16242	-2.31227	-3.36709
	290.8	-0.10035	-2.43916	-3.41202
	290.752	-0.06073	-2.56525	-3.45013
	290.703	-0.0417	-2.68278	-3.4776
	290.655	-0.04097	-2.78456	-3.49378
	290.606	-0.05679	-2.86522	-3.50134
	290.557	-0.08849	-2.92232	-3.50499
	290.509	-0.13673	-2.95651	-3.50968
	290.46	-0.20377	-2.97107	-3.51884
	290.412	-0.29307	-2.9707	-3.53338
	290.363	-0.40774	-2.96025	-3.55159
	290.315	-0.548	-2.94315	-3.56972
	290.266	-0.70891	-2.92019	-3.58298
	290.218	-0.88032	-2.88915	-3.58621
	290.169	-1.04936	-2.8459	-3.57439
	290.121	-1.20424	-2.78631	-3.54319
	290.072	-1.33725	-2.70815	-3.48974
	290.024	-1.4454	-2.61209	-3.41354
	289.975	-1.52863	-2.50153	-3.31721
	289.927	-1.58709	-2.38203	-3.20674
	289.878	-1.61943	-2.2607	-3.09105
	289.829	-1.62331	-2.14574	-2.98092
	289.781	-1.59749	-2.04583	-2.88741
	289.732	-1.54356	-1.96887	-2.81979
	289.684	-1.46603	-1.92016	-2.78323
	289.635	-1.3711	-1.90107	-2.77685
	289.587	-1.26503	-1.90878	-2.79348
	289.538	-1.15332	-1.93738	-2.82146
	289.49	-1.0406	-1.97967	-2.84794
	289.441	-0.93075	-2.0287	-2.86217
	289.393	-0.82691	-2.07869	-2.8579
	289.344	-0.73141	-2.12542	-2.83431
	289.296	-0.64584	-2.16647	-2.79521
	289.247	-0.57128	-2.20097	-2.7469
	289.199	-0.50892	-2.2287	-2.69594
	289.15	-0.46113	-2.24878	-2.64793
	289.101	-0.43248	-2.25909	-2.60774
	289.053	-0.42917	-2.25685	-2.58039
	289.004	-0.45699	-2.24056	-2.57153
	288.956	-0.51923	-2.2118	-2.58647
	288.907	-0.61645	-2.17568	-2.62797
	288.859	-0.74798	-2.13987	-2.6938
	288.81	-0.91349	-2.11267	-2.77578
	288.762	-1.11304	-2.10138	-2.86132
	288.713	-1.34507	-2.11102	-2.93699
	288.665	-1.6037	-2.14377	-2.99242
	288.616	-1.8766	-2.19882	-3.02267
	288.568	-2.14481	-2.27276	-3.02862
	288.519	-2.38536	-2.3601	-3.01573
	288.471	-2.57627	-2.45351	-2.99211
	288.422	-2.70221	-2.54411	-2.96641
	288.373	-2.75817	-2.62212	-2.9457
	288.325	-2.7491	-2.67839	-2.93396
	288.276	-2.68589	-2.70635	-2.93182
	288.228	-2.57981	-2.70361	-2.9377
	288.179	-2.43828	-2.6723	-2.94943
	288.131	-2.26391	-2.61817	-2.96536
	288.082	-2.05683	-2.54899	-2.98434
	288.034	-1.8188	-2.47315	-3.0052
	287.985	-1.55665	-2.39895	-3.02657
	287.937	-1.28345	-2.33451	-3.04705
	287.888	-1.01662	-2.28746	-3.06536
	287.84	-0.77405	-2.26409	-3.07977
	287.791	-0.56989	-2.26807	-3.08697
	287.743	-0.41162	-2.29945	-3.08178
	287.694	-0.29931	-2.35456	-3.05818
	287.645	-0.22738	-2.42659	-3.01202
	287.597	-0.18815	-2.50664	-2.94333
	287.548	-0.1759	-2.58496	-2.85686
	287.5	-0.18966	-2.65239	-2.76007
	287.451	-0.23327	-2.70195	-2.66009
	287.403	-0.31235	-2.73001	-2.56144
	287.354	-0.42987	-2.73685	-2.46536
	287.306	-0.58241	-2.72637	-2.37054
	287.257	-0.75942	-2.70512	-2.27466
	287.209	-0.94584	-2.68095	-2.17603
	287.16	-1.12686	-2.6617	-2.07483
	287.112	-1.29207	-2.65418	-1.97365
	287.063	-1.43724	-2.66355	-1.87727
	287.015	-1.56322	-2.69263	-1.79193
	286.966	-1.67313	-2.74139	-1.72423
	286.917	-1.76941	-2.80659	-1.67997
	286.869	-1.85239	-2.88202	-1.66343
	286.82	-1.92045	-2.9593	-1.67729
	286.772	-1.97091	-3.0292	-1.72286
	286.723	-2.00044	-3.08322	-1.79949
	286.675	-2.00526	-3.11491	-1.90338
	286.626	-1.98195	-3.12018	-2.02635
	286.578	-1.92925	-3.09674	-2.15617
	286.529	-1.85009	-3.04319	-2.27852
	286.481	-1.7526	-2.959	-2.38005
	286.432	-1.6495	-2.8453	-2.45142
	286.384	-1.55618	-2.70553	-2.48928
	286.335	-1.48767	-2.54517	-2.49683
	286.287	-1.45538	-2.37047	-2.48244
	286.238	-1.46443	-2.18675	-2.45695
	286.189	-1.51249	-1.99701	-2.43082
	286.141	-1.47678	-1.97538	-2.35148
	286.092	-1.44276	-1.94701	-2.29449
	286.044	-1.4	-1.91416	-2.25436
	285.995	-1.32961	-1.87009	-2.23394
	285.947	-1.21755	-1.80822	-2.23364
	285.898	-1.05797	-1.72405	-2.25103
	285.85	-0.85439	-1.61647	-2.28124
	285.801	-0.61839	-1.48804	-2.31799
	285.753	-0.36688	-1.34393	-2.35464
	285.704	-0.11843	-1.19037	-2.38487
	285.656	0.11022	-1.03332	-2.40267
	285.607	0.30708	-0.8779	-2.40222
	285.559	0.46666	-0.72861	-2.37819
	285.51	0.58996	-0.58946	-2.32714
	285.461	0.6826	-0.46368	-2.24934
	285.413	0.7519	-0.35315	-2.15024
	285.364	0.80422	-0.25809	-2.04074
	285.316	0.84375	-0.17739	-1.93604
	285.267	0.87258	-0.10924	-1.85304
	285.219	0.89118	-0.05137	-1.80685
	285.17	0.89854	-0.000964755	-1.80757
	285.122	0.8918	0.04548	-1.85828
	285.073	0.86608	0.09148	-1.95499
	285.025	0.81496	0.13938	-2.08843
	284.976	0.7316	0.18907	-2.24681
	284.928	0.61014	0.23757	-2.41851
	284.879	0.44716	0.27951	-2.59395
	284.831	0.24351	0.30836	-2.76634
	284.782	0.00616	0.3179	-2.9313
	284.733	-0.25109	0.30337	-3.08609
	284.685	-0.50927	0.26224	-3.22832
	284.636	-0.74782	0.19447	-3.35514
	284.588	-0.94853	0.10255	-3.46342
	284.539	-1.09846	-0.0087	-3.5512
	284.491	-1.19109	-0.13268	-3.61957
	284.442	-1.22599	-0.26214	-3.67318
	284.394	-1.20777	-0.39028	-3.71856
	284.345	-1.14536	-0.51146	-3.76117
	284.297	-1.05196	-0.62108	-3.80283
	284.248	-0.94462	-0.71492	-3.84093
	284.2	-0.84275	-0.78864	-3.86922
	284.151	-0.76529	-0.838	-3.88
	284.103	-0.72717	-0.85941	-3.86659
	284.054	-0.73661	-0.85082	-3.82554
	284.005	-0.79418	-0.81284	-3.75751
	283.957	-0.89373	-0.74987	-3.66707
	283.908	-1.02404	-0.6707	-3.56156
	283.86	-1.17004	-0.58747	-3.44929
	283.811	-1.31361	-0.51298	-3.33755
	283.763	-1.4349	-0.45767	-3.23129
	283.714	-1.51505	-0.42793	-3.13317
	283.666	-1.53994	-0.42616	-3.04439
	283.617	-1.50355	-0.45209	-2.96506
	283.569	-1.40933	-0.50387	-2.89349
	283.52	-1.26887	-0.57852	-2.82546
	283.472	-1.09813	-0.67176	-2.75433
	283.423	-0.91305	-0.77772	-2.67256
	283.375	-0.72601	-0.88908	-2.57376
	283.326	-0.54438	-0.99769	-2.45433
	283.277	-0.37106	-1.09541	-2.31441
	283.229	-0.20621	-1.17541	-2.15814
	283.18	-0.0496	-1.2333	-1.99312
	283.132	0.09746	-1.26815	-1.82899
	283.083	0.23127	-1.28255	-1.67492
	283.035	0.34615	-1.28168	-1.5371
	282.986	0.43606	-1.27164	-1.41756
	282.938	0.49686	-1.25785	-1.31498
	282.889	0.52819	-1.24407	-1.2268
	282.841	0.53442	-1.23202	-1.15117
	282.792	0.52411	-1.22131	-1.08798
	282.744	0.50833	-1.20952	-1.03898
	282.695	0.4983	-1.19255	-1.00716
	282.646	0.50306	-1.16558	-0.99552
	282.598	0.52765	-1.12478	-1.00557
	282.549	0.57224	-1.06887	-1.03581
	282.501	0.63204	-1.00005	-1.08116
	282.452	0.69802	-0.92357	-1.13387
	282.404	0.75829	-0.84669	-1.18573
	282.355	0.80038	-0.77762	-1.23074
	282.307	0.8139	-0.72475	-1.2668
	282.258	0.7926	-0.69563	-1.29592
	282.21	0.73495	-0.69565	-1.32272
	282.161	0.64312	-0.72659	-1.35219
	282.113	0.52156	-0.78598	-1.38765
	282.064	0.37585	-0.86779	-1.42981
	282.016	0.21252	-0.96366	-1.47736
	281.967	0.03927	-1.06412	-1.52844
	281.918	-0.13443	-1.15944	-1.58195
	281.87	-0.29731	-1.24073	-1.63781
	281.821	-0.43719	-1.30167	-1.69579
	281.773	-0.54292	-1.33993	-1.75363
	281.724	-0.60661	-1.35725	-1.80596
	281.676	-0.62544	-1.35768	-1.8454
	281.627	-0.60246	-1.34508	-1.86568
	281.579	-0.54652	-1.32126	-1.86475
	281.53	-0.4714	-1.28581	-1.84575
	281.482	-0.39397	-1.23764	-1.81499
	281.433	-0.33155	-1.17713	-1.77862
	281.385	-0.29868	-1.10791	-1.74012
	281.336	-0.30446	-1.03718	-1.70011
	281.288	-0.35151	-0.97471	-1.65766
	281.239	-0.43646	-0.93098	-1.61197
	281.19	-0.55157	-0.91527	-1.56316
	281.142	-0.68655	-0.93447	-1.51212
	281.093	-0.83018	-0.99215	-1.45981
	281.045	-0.97176	-1.08793	-1.40684
	280.996	-1.1025	-1.21709	-1.35365
	280.948	-1.21671	-1.37089	-1.30133
	280.899	-1.3121	-1.53787	-1.25246
	280.851	-1.38889	-1.70587	-1.21115
	280.802	-1.44831	-1.86392	-1.18221
	280.754	-1.49117	-2.00357	-1.16943
	280.705	-1.51685	-2.11947	-1.17355
	280.657	-1.52291	-2.20938	-1.19104
	280.608	-1.50522	-2.27425	-1.21423
	280.56	-1.45954	-2.31809	-1.23305
	280.511	-1.38442	-2.34763	-1.23788
	280.462	-1.28428	-2.37134	-1.22258
	280.414	-1.17072	-2.39777	-1.18678
	280.365	-1.0607	-2.43367	-1.13645
	280.317	-0.97225	-2.48248	-1.08263
	280.268	-0.91944	-2.54393	-1.03866
	280.22	-0.90876	-2.61475	-1.0168
	280.171	-0.93797	-2.68986	-1.02531
	280.123	-0.99729	-2.76384	-1.0667
	280.074	-1.07245	-2.83197	-1.13748
	280.026	-1.14834	-2.89089	-1.22931
	279.977	-1.21211	-2.93882	-1.33114
	279.929	-1.25469	-2.97548	-1.43178
	279.88	-1.27086	-3.0017	-1.52233
	279.832	-1.25917	-3.01839	-1.59776
	279.783	-1.22219	-3.02515	-1.65744
	279.734	-1.16643	-3.0194	-1.70443
	279.686	-1.10116	-2.99666	-1.74359
	279.637	-1.03601	-2.95202	-1.77929
	279.589	-0.97906	-2.88178	-1.81369
	279.54	-0.93682	-2.78424	-1.84633
	279.492	-0.91552	-2.65948	-1.87492
	279.443	-0.92218	-2.50882	-1.89652
	279.395	-0.96385	-2.33443	-1.90825
	279.346	-1.04535	-2.13934	-1.90725
	279.298	-1.16699	-1.92733	-1.89102
	279.249	-1.32338	-1.70267	-1.85871
	279.201	-1.50439	-1.46999	-1.81276
	279.152	-1.69743	-1.23458	-1.75932
	279.104	-1.89018	-1.00292	-1.70669
	279.055	-2.0725	-0.7829	-1.6626
	279.006	-2.23704	-0.58343	-1.63174
	278.958	-2.37941	-0.41333	-1.61516
	278.909	-2.49806	-0.27973	-1.61166
	278.861	-2.59421	-0.18673	-1.62035
	278.812	-2.67119	-0.13488	-1.64233
	278.764	-2.73327	-0.12185	-1.68008
	278.715	-2.78414	-0.14386	-1.73467
	278.667	-2.82568	-0.19716	-1.80254
	278.618	-2.85748	-0.27888	-1.87391
	278.57	-2.87759	-0.38714	-1.93411
	278.521	-2.88401	-0.52032	-1.96758
	278.473	-2.87635	-0.67542	-1.96261
	278.424	-2.85659	-0.84601	-1.91471
	278.376	-2.82846	-1.02119	-1.82693
	278.327	-2.796	-1.1866	-1.70762
	278.278	-2.76203	-1.32756	-1.56731
	278.23	-2.72727	-1.43284	-1.41628
	278.181	-2.69051	-1.49717	-1.26339
	278.133	-2.64997	-1.52162	-1.11555
	278.084	-2.60518	-1.51212	-0.97767
	278.036	-2.55824	-1.47727	-0.85299
	277.987	-2.51367	-1.42633	-0.74398
	277.939	-2.47652	-1.36791	-0.65317
	277.89	-2.44994	-1.30926	-0.58315
	277.842	-2.43356	-1.25593	-0.53534
	277.793	-2.42321	-1.21192	-0.50858
	277.745	-2.4122	-1.18014	-0.49859
	277.696	-2.39346	-1.163	-0.49882
	277.648	-2.3618	-1.16238	-0.50207
	277.599	-2.31504	-1.17936	-0.50198
	277.55	-2.25361	-1.21392	-0.494
	277.502	-2.17889	-1.26538	-0.47594
	277.453	-2.09109	-1.333	-0.44787
	277.405	-1.98792	-1.41627	-0.41127
	277.356	-1.86515	-1.51422	-0.36765
	277.308	-1.71923	-1.6244	-0.31729
	277.259	-1.55051	-1.74207	-0.25865
	277.211	-1.36457	-1.86025	-0.1887
	277.162	-1.17079	-1.9705	-0.10393
	277.114	-0.97893	-2.06412	-0.00179
	277.065	-0.79606	-2.13367	0.11793
	277.017	-0.62539	-2.17425	0.25244
	276.968	-0.46719	-2.18465	0.39617
	276.92	-0.32116	-2.16771	0.5416
	276.871	-0.18859	-2.12974	0.68023
	276.822	-0.0733	-2.07864	0.80351
	276.774	0.01954	-2.02119	0.90375
	276.725	0.08597	-1.96065	0.97512
	276.677	0.12604	-1.8962	1.01483
	276.628	0.14548	-1.82447	1.02383
	276.58	0.15513	-1.74228	1.00606
	276.531	0.16818	-1.64893	0.96606
	276.483	0.19646	-1.54686	0.90616
	276.434	0.2472	-1.44102	0.82566
	276.386	0.32193	-1.33748	0.72226
	276.337	0.41742	-1.24173	0.59474
	276.289	0.52786	-1.15696	0.44466
	276.24	0.64738	-1.08282	0.27615
	276.192	0.77172	-1.01543	0.09456
	276.143	0.89857	-0.94896	-0.0948
	276.094	1.02686	-0.87786	-0.28697
	276.046	1.15561	-0.79851	-0.47693
	275.997	1.28321	-0.70944	-0.65954
	275.949	1.40761	-0.6105	-0.82992
	275.9	1.52699	-0.50209	-0.984
	275.852	1.64059	-0.38509	-1.11831
	275.803	1.74893	-0.26103	-1.22931
	275.755	1.85342	-0.13198	-1.3129
	275.706	1.95545	0.000159487	-1.36481
	275.658	2.05538	0.1343	-1.38173
	275.609	2.15161	0.27052	-1.36281
	275.561	2.24001	0.40953	-1.31105
	275.512	2.31432	0.55162	-1.23408
	275.463	2.36744	0.69538	-1.14361
	275.415	2.39307	0.8372	-1.0536
	275.366	2.38668	0.9719	-0.97742
	275.318	2.34561	1.09435	-0.92516
	275.269	2.26886	1.20111	-0.902
	275.221	2.15725	1.29126	-0.908
	275.172	2.01424	1.36601	-0.93944
	275.124	1.84638	1.42743	-0.99082
	275.075	1.6628	1.47685	-1.05675
	275.027	1.47352	1.5139	-1.13293
	274.978	1.28732	1.53652	-1.21615
	274.93	1.11051	1.54191	-1.30374
	274.881	0.94677	1.52766	-1.39278
	274.833	0.79813	1.49245	-1.47938
	274.784	0.66606	1.43589	-1.55826
	274.735	0.55216	1.35813	-1.62313
	274.687	0.45813	1.2598	-1.66826
	274.638	0.38542	1.14262	-1.69068
	274.59	0.33477	1.01017	-1.69178
	274.541	0.30574	0.86801	-1.67712
	274.493	0.29621	0.72292	-1.65426
	274.444	0.30196	0.58173	-1.63007
	274.396	0.31693	0.45047	-1.6085
	274.347	0.33424	0.33408	-1.58989
	274.299	0.34768	0.23625	-1.5713
	274.25	0.35277	0.15885	-1.54749
	274.202	0.34649	0.10107	-1.5128
	274.153	0.32602	0.05899	-1.46373
	274.105	0.28768	0.02626	-1.40145
	274.056	0.22757	-0.00378	-1.3324
	274.007	0.14356	-0.03565	-1.26597
	273.959	0.03724	-0.07007	-1.21035
	273.91	-0.08557	-0.10419	-1.16873
	273.862	-0.21572	-0.1333	-1.13802
	273.813	-0.34228	-0.15291	-1.11058
	273.765	-0.45403	-0.15995	-1.07784
	273.716	-0.54096	-0.15302	-1.03362
	273.668	-0.59595	-0.13234	-0.97571
	273.619	-0.61649	-0.09979	-0.90533
	273.571	-0.60528	-0.05921	-0.82524
	273.522	-0.56935	-0.01634	-0.73755
	273.474	-0.5175	0.02209	-0.64205
	273.425	-0.45753	0.04997	-0.53573
	273.377	-0.39436	0.06343	-0.41369
	273.328	-0.33027	0.06148	-0.27127
	273.279	-0.26667	0.04511	-0.10652
	273.231	-0.20626	0.01558	0.07796
	273.182	-0.15433	-0.02681	0.27437
	273.134	-0.11857	-0.08258	0.47043
	273.085	-0.10763	-0.15163	0.6513
	273.037	-0.12929	-0.23167	0.80237
	272.988	-0.18892	-0.31778	0.91238
	272.94	-0.28856	-0.40322	0.97558
	272.891	-0.42656	-0.48097	0.99229
	272.843	-0.59785	-0.54502	0.96748
	272.794	-0.7951	-0.59112	0.90809
	272.746	-1.01045	-0.61665	0.82045
	272.697	-1.23742	-0.62025	0.70878
	272.649	-1.47211	-0.60188	0.57516
	272.6	-1.71332	-0.56373	0.42043
	272.551	-1.9614	-0.51117	0.24541
	272.503	-2.21605	-0.45252	0.05212
	272.454	-2.47393	-0.39708	-0.15515
	272.406	-2.72731	-0.35228	-0.36909
	272.357	-2.96505	-0.3216	-0.579
	272.309	-3.17572	-0.30395	-0.77136
	272.26	-3.35129	-0.29442	-0.93165
	272.212	-3.48935	-0.28608	-1.04708
	272.163	-3.59272	-0.27205	-1.10923
	272.115	-3.66706	-0.24721	-1.11554
	272.066	-3.71793	-0.20889	-1.06959
	272.018	-3.74851	-0.1566	-0.9802
	271.969	-3.75869	-0.09141	-0.85974
	271.921	-3.74525	-0.01573	-0.72182
	271.872	-3.70332	0.06662	-0.5789
	271.823	-3.62851	0.15016	-0.44034
	271.775	-3.51902	0.22782	-0.31175
	271.726	-3.37686	0.29143	-0.1958
	271.678	-3.20801	0.3328	-0.09397
	271.629	-3.02153	0.3455	-0.0082
	271.581	-2.82763	0.32688	0.05866
	271.532	-2.63506	0.27959	0.10366
	271.484	-2.4488	0.21136	0.12505
	271.435	-2.26926	0.1329	0.12321
	271.387	-2.09358	0.05468	0.10069
	271.338	-1.91828	-0.01576	0.06141
	271.29	-1.74168	-0.07468	0.00947
	271.241	-1.56535	-0.12146	-0.05193
	271.193	-1.39412	-0.15722	-0.1213
	271.144	-1.23475	-0.1839	-0.19927
	271.095	-1.09384	-0.20357	-0.28839
	271.047	-0.97577	-0.21816	-0.39207
	270.998	-0.88192	-0.22943	-0.51273
	270.95	-0.8114	-0.23925	-0.64938
	270.901	-0.76257	-0.24994	-0.79587
	270.853	-0.73391	-0.26397	-0.94089
	270.804	-0.72423	-0.28288	-1.07057
	270.756	-0.73276	-0.30643	-1.17253
	270.707	-0.75969	-0.33267	-1.23919
	270.659	-0.80723	-0.35896	-1.26841
	270.61	-0.88008	-0.38305	-1.26183
	270.562	-0.98436	-0.40355	-1.2227
	270.513	-1.12518	-0.4197	-1.15487
	270.465	-1.30383	-0.43091	-1.06312
	270.416	-1.51608	-0.43677	-0.95344
	270.367	-1.7519	-0.43759	-0.83203
	270.319	-1.9965	-0.43484	-0.70352
	270.27	-2.23241	-0.43089	-0.56983
	270.222	-2.44274	-0.42824	-0.43085
	270.173	-2.61475	-0.42885	-0.28648
	270.125	-2.74231	-0.43424	-0.13886
	270.076	-2.82599	-0.44633	0.00647
	270.028	-2.8708	-0.4682	0.14076
	269.979	-2.88292	-0.5042	0.25363
	269.931	-2.86693	-0.55862	0.33564
	269.882	-2.82451	-0.63335	0.38121
	269.834	-2.75478	-0.7257	0.39063
	269.785	-2.65597	-0.82783	0.37028
	269.737	-2.52764	-0.92822	0.33084
	269.688	-2.37221	-1.01447	0.2843
	269.639	-2.19504	-1.076	0.24091
	269.591	-2.00335	-1.10609	0.2076
	269.542	-1.8052	-1.10282	0.18775
	269.494	-1.60941	-1.06887	0.18181
	269.445	-1.42597	-1.0102	0.1876
	269.397	-1.26578	-0.93393	0.20034
	269.348	-1.13922	-0.84638	0.21288
	269.3	-1.0541	-0.75201	0.21679
	269.251	-1.01407	-0.65322	0.20436
	269.203	-1.01789	-0.55092	0.17114
	269.154	-1.05942	-0.44534	0.11821
	269.106	-1.12853	-0.33705	0.05309
	269.057	-1.21289	-0.22774	-0.01181
	269.009	-1.3002	-0.12054	-0.06279
	268.96	-1.37977	-0.0196	-0.08891
	268.911	-1.44314	0.07064	-0.08447
	268.863	-1.48396	0.14646	-0.04906
	268.814	-1.49804	0.20554	0.01426
	268.766	-1.48395	0.2474	0.1013
	268.717	-1.44319	0.27301	0.20833
	268.669	-1.3794	0.28362	0.33256
	268.62	-1.29642	0.27912	0.47144
	268.572	-1.19696	0.2574	0.62118
	268.523	-1.08282	0.21529	0.77507
	268.475	-0.95658	0.1506	0.92259
	268.426	-0.82332	0.06375	1.05032
	268.378	-0.69084	-0.04189	1.1448
	268.329	-0.5681	-0.16095	1.19661
	268.281	-0.46252	-0.28728	1.20366
	268.232	-0.37794	-0.41501	1.17229
	268.183	-0.31437	-0.53922	1.11534
	268.135	-0.26964	-0.65621	1.04836
	268.086	-0.24134	-0.76397	0.98553
	268.038	-0.22776	-0.86265	0.93674
	267.989	-0.22732	-0.95474	0.90609
	267.941	-0.23769	-1.0446	0.89138
	267.892	-0.25581	-1.13691	0.885
	267.844	-0.27907	-1.23468	0.87616
	267.795	-0.30668	-1.33776	0.85433
	267.747	-0.34014	-1.44279	0.81249
	267.698	-0.3823	-1.54431	0.74877
	267.65	-0.43613	-1.63617	0.66594
	267.601	-0.50393	-1.71271	0.56943
	267.552	-0.58722	-1.76955	0.46527
	267.504	-0.68629	-1.80384	0.35885
	267.455	-0.79886	-1.81392	0.25468
	267.407	-0.91878	-1.79862	0.15665
	267.358	-1.03626	-1.7567	0.06881
	267.31	-1.14008	-1.6868	-0.0039
	267.261	-1.22036	-1.58789	-0.05568
	267.213	-1.27038	-1.4599	-0.08129
	267.164	-1.28695	-1.30436	-0.07826
	267.116	-1.27015	-1.12465	-0.04848
	267.067	-1.22298	-0.92544	0.00156
	267.019	-1.15122	-0.71185	0.06174
	266.97	-1.06279	-0.48889	0.11972
	266.922	-0.96649	-0.26181	0.16298
	266.873	-0.87019	-0.03679	0.18151
	266.824	-0.77954	0.17853	0.17059
	266.776	-0.69775	0.37569	0.13226
	266.727	-0.6262	0.54689	0.07445
	266.679	-0.56494	0.6866	0.00808
	266.63	-0.51301	0.79268	-0.05656
	266.582	-0.46905	0.86653	-0.11264
	266.533	-0.43292	0.91288	-0.15788
	266.485	-0.4071	0.9389	-0.19367
	266.436	-0.39668	0.95278	-0.22278
	266.388	-0.40712	0.96188	-0.24687
	266.339	-0.441	0.97094	-0.26506
	266.291	-0.49567	0.98143	-0.27443
	266.242	-0.56332	0.99214	-0.27191
	266.194	-0.63353	1.0008	-0.25659
	266.145	-0.69718	1.00614	-0.23095
	266.096	-0.74976	1.00926	-0.2005
	266.048	-0.79265	1.01363	-0.17196
	265.999	-0.83177	1.02349	-0.15126
	265.951	-0.87441	1.04157	-0.14275
	265.902	-0.92563	1.06748	-0.1498
	265.854	-0.98585	1.09764	-0.17597
	265.805	-1.05012	1.12641	-0.22519
	265.757	-1.10905	1.14781	-0.30078
	265.708	-1.1505	1.15714	-0.40371
	265.66	-1.16179	1.15186	-0.53145
	265.611	-1.13203	1.13171	-0.67788
	265.563	-1.05402	1.09794	-0.83395
	265.514	-0.92529	1.05246	-0.9886
	265.466	-0.74806	0.99775	-1.12944
	265.417	-0.52843	0.9378	-1.24378
	265.368	-0.27498	0.87952	-1.32003
	265.32	0.00267	0.83305	-1.34924
	265.271	0.29483	0.80993	-1.32607
	265.223	0.59192	0.8193	-1.24881
	265.174	0.88424	0.86402	-1.11887
	265.126	1.16186	0.93901	-0.94043
	265.077	1.41492	1.03259	-0.72047
	265.029	1.63444	1.13022	-0.46909
	264.98	1.81368	1.21864	-0.19935
	264.932	1.94942	1.28905	0.0736
	264.883	2.04248	1.33818	0.33427
	264.835	2.09701	1.36786	0.56916
	264.786	2.11856	1.38357	0.76888
	264.738	2.11192	1.39267	0.92918
	264.689	2.08015	1.40253	1.0507
	264.64	2.02581	1.41891	1.13751
	264.592	1.95387	1.44504	1.19511
	264.543	1.87425	1.48142	1.22859
	264.495	1.80207	1.52609	1.24146
	264.446	1.75471	1.57518	1.23582
	264.398	1.74719	1.62353	1.21401
	264.349	1.78731	1.66534	1.18074
	264.301	1.87259	1.69504	1.14405
	264.252	1.99009	1.7083	1.11356
	264.204	2.11943	1.703	1.09684
	264.155	2.23844	1.67985	1.09626
	264.107	2.32916	1.6424	1.1081
	264.058	2.38175	1.5962	1.12452
	264.01	2.39486	1.54722	1.13657
	263.961	2.37326	1.50014	1.13652
	263.912	2.32476	1.45714	1.11909
	263.864	2.25788	1.41772	1.08159
	263.815	2.18062	1.3794	1.02364
	263.767	2.09973	1.33916	0.94607
	263.718	2.02018	1.29505	0.84962
	263.67	1.94495	1.24764	0.73411
	263.621	1.87491	1.20061	0.59876
	263.573	1.80874	1.16008	0.44336
	263.524	1.7426	1.13306	0.26965
	263.476	1.67031	1.12535	0.08214
	263.427	1.58426	1.14003	-0.11174
	263.379	1.47741	1.17684	-0.30218
	263.33	1.34532	1.2325	-0.47836
	263.282	1.18727	1.30144	-0.63061
	263.233	1.00613	1.37649	-0.75246
	263.184	0.80738	1.44935	-0.84183
	263.136	0.59819	1.51119	-0.90031
	263.087	0.38681	1.55377	-0.93117
	263.039	0.18193	1.57132	-0.93725
	262.99	-0.00791	1.56261	-0.91983
	262.942	-0.1747	1.53189	-0.87881
	262.893	-0.31107	1.48834	-0.81361
	262.845	-0.41042	1.44373	-0.72453
	262.796	-0.46767	1.40963	-0.61386
	262.748	-0.48006	1.39519	-0.48632
	262.699	-0.44745	1.40641	-0.34838
	262.651	-0.372	1.44628	-0.20693
	262.602	-0.25762	1.51499	-0.06795
	262.554	-0.1096	1.60964	0.06421
	262.505	0.06581	1.72397	0.18659
	262.456	0.26209	1.84908	0.29687
	262.408	0.47314	1.97522	0.39269
	262.359	0.69362	2.09392	0.47152
	262.311	0.91857	2.19965	0.53107
	262.262	1.14252	2.29044	0.56973
[truncated: 7,495 more rows]

## Sheet: Fig.2f
Note	ATR-FTIR spectra of pTPPFA at different thermal treatment stages
[truncated: 3,583 more rows]

[truncated: 13 more sheets: Fig.3a, Fig.3b, Fig.3c, Fig.3d, Fig.3e, Fig.3f, Fig.4a, Fig.4b, Fig.4c, Fig.4d, Fig.4e, Fig.4f, Fig.5c]
